# Supplementary material for: (2,9-Dimethyl-1,10-phenanthroline)(4-hydroxy­pyridine-2,6-dicarboxyl­ato)copper(II) trihydrate
Source: Acta Crystallogr Sect E Struct Rep Online. 2009 Jun 13;65(Pt 7):m761–2. doi: 10.1107/S1600536809021588 (PMC2969473; doi:10.1107/S1600536809021588)
Supplement: Supplementary file 1 [file e-65-0m761-sup1.cif]

##############################################################################
###                                                                        ###
###        Electronic paper (Acta Crystallographica Section E)             ###
###                                                                        ###
##############################################################################
#                                                                            #
# This CIF contains the data in a paper accepted for publication in Acta     #
# Crystallographica Section E. It conforms to the requirements of Notes      #
# for Authors for Section E, and has been peer reviewed under the auspices   #
# of the IUCr Commission on Journals.                                        #
#                                                                            #
# Full details of the Crystallographic Information File format               #
# are given in the paper "The Crystallographic Information File (CIF):       #
# a New Standard Archive File for Crystallography" by S. R. Hall, F. H.      #
# Allen and I. D. Brown [Acta Cryst. (1991), A47, 655-685].                  #
#                                                                            #
# The current version of the core CIF dictionary is obtainable from          #
# ftp://ftp.iucr.org/pub/cif_core.dic. The current version number is 2.4.    #
#                                                                            #
# Software is freely available for graphical display of the structure(s) in  #
# this CIF.  For information consult the CIF home page http://www.iucr.org/  #
# cif/home.html                                                              #
#                                                                            #
# This file may be used for bona fide research purposes within the           #
# scientific community so long as proper attribution is given to the journal # 
# article from which it was obtained.                                        #
#                                                                            #
##############################################################################
                                             
data_I
_audit_creation_method     SHELXL-97
_chemical_name_systematic
;
(2,9-Dimethyl-1,10-phenanthroline)(4-hydroxypyridine-2,6-
dicarboxylato)copper(II) trihydrate
;
_chemical_name_common     ?
_chemical_formula_moiety     'C21 H15 Cu N3 O5, 3(H2 O)'
_chemical_formula_sum     'C21 H21 Cu N3 O8'
_chemical_formula_iupac     '[Cu (C7 H3 N O5) (C14 H12 N2)], 3H2 O'
_chemical_formula_weight     506.95
_chemical_melting_point     ?
_symmetry_cell_setting     triclinic
_symmetry_space_group_name_H-M     'P -1'
_symmetry_space_group_name_Hall     '-P 1'
loop_
    _symmetry_equiv_pos_as_xyz
    'x, y, z'
    '-x, -y, -z'
_cell_length_a     10.0212(2)
_cell_length_b     14.8645(3)
_cell_length_c     15.4418(3)
_cell_angle_alpha     91.1930(10)
_cell_angle_beta     106.8360(10)
_cell_angle_gamma     109.2630(10)
_cell_volume     2061.05(7)
_cell_formula_units_Z     4
_cell_measurement_reflns_used     10056
_cell_measurement_theta_min     2.25
_cell_measurement_theta_max     30.26
_cell_measurement_temperature     150(2)
_exptl_crystal_description     block
_exptl_crystal_colour     blue
_exptl_crystal_size_max     0.18
_exptl_crystal_size_mid     0.18
_exptl_crystal_size_min     0.16
_exptl_crystal_density_diffrn     1.634
_exptl_crystal_density_meas     ?
_exptl_crystal_density_method     'not measured'
_exptl_crystal_F_000     1044
_exptl_absorpt_coefficient_mu     1.117
_exptl_absorpt_correction_type     multi-scan
_exptl_absorpt_process_details     '(SADABS; Sheldrick, 1996)'
_exptl_absorpt_correction_T_min     0.8243
_exptl_absorpt_correction_T_max     0.8416
_exptl_special_details
;
;
_diffrn_ambient_temperature     150(2)
_diffrn_radiation_type     MoK\a
_diffrn_radiation_wavelength     0.71073
_diffrn_radiation_source     'fine-focus sealed tube'
_diffrn_radiation_monochromator     graphite
_diffrn_measurement_device_type     'Bruker SMART CCD area-detector'
_diffrn_measurement_method     '\f and \w'
_diffrn_detector_area_resol_mean     ?
_diffrn_reflns_number     46562
_diffrn_reflns_av_R_equivalents     0.0428
_diffrn_reflns_av_sigmaI/netI     0.0485
_diffrn_reflns_theta_min     1.88
_diffrn_reflns_theta_max     30.68
_diffrn_reflns_theta_full     25.00
_diffrn_measured_fraction_theta_max     0.981
_diffrn_measured_fraction_theta_full     0.999
_diffrn_reflns_limit_h_min     -14
_diffrn_reflns_limit_h_max     13
_diffrn_reflns_limit_k_min     -21
_diffrn_reflns_limit_k_max     21
_diffrn_reflns_limit_l_min     -22
_diffrn_reflns_limit_l_max     22
_diffrn_standards_number     0
_diffrn_standards_interval_count     ?
_diffrn_standards_interval_time     ?
_diffrn_standards_decay_%     ?
_refine_special_details
;
Refinement of <i>F</i>^2^ against ALL reflections. The weighted <i>R</i>-factor
<i>wR</i> and goodness of fit <i>S</i> are based on <i>F</i>^2^, conventional
<i>R</i>-factors <i>R</i> are based on <i>F</i>, with <i>F</i> set to zero for
negative <i>F</i>^2^. The threshold expression of <i>F</i>^2^ >
\s(<i>F</i>^2^) is used only for calculating <i>R</i>-factors(gt) <i>etc</i>.
and is not relevant to the choice of reflections for refinement.
<i>R</i>-factors based on <i>F</i>^2^ are statistically about twice as large
as those based on <i>F</i>, and <i>R</i>- factors based on ALL data will be
even larger.
;
_reflns_number_total     12549
_reflns_number_gt     9400
_reflns_threshold_expression     I>2\s(I)
_refine_ls_structure_factor_coef     Fsqd
_refine_ls_matrix_type     full
_refine_ls_R_factor_all     0.0624
_refine_ls_R_factor_gt     0.0418
_refine_ls_wR_factor_gt     0.1155
_refine_ls_wR_factor_ref     0.1266
_refine_ls_goodness_of_fit_ref     1.064
_refine_ls_restrained_S_all     1.064
_refine_ls_number_reflns     12549
_refine_ls_number_parameters     601
_refine_ls_number_restraints     0
_refine_ls_hydrogen_treatment     constr
_refine_ls_weighting_scheme     calc
_refine_ls_weighting_details
         'calc w=1/[\s^2^(Fo^2^)+(0.0696P)^2^+0.1969P] where P=(Fo^2^+2Fc^2^)/3'
_atom_sites_solution_hydrogens     geom
_atom_sites_solution_primary     direct
_atom_sites_solution_secondary     difmap
_refine_ls_shift/su_max     0.002
_refine_ls_shift/su_mean     0.000
_refine_diff_density_max     0.923
_refine_diff_density_min     -0.875
_refine_ls_extinction_method     none
_refine_ls_extinction_coef     ?
loop_
    _atom_type_symbol
    _atom_type_description
    _atom_type_scat_dispersion_real
    _atom_type_scat_dispersion_imag
    _atom_type_scat_source
    'C' 'C' 0.0033 0.0016
                         'International Tables Vol C Tables 4.2.6.8 and 6.1.1.4'
    'H' 'H' 0.0000 0.0000
                         'International Tables Vol C Tables 4.2.6.8 and 6.1.1.4'
    'N' 'N' 0.0061 0.0033
                         'International Tables Vol C Tables 4.2.6.8 and 6.1.1.4'
    'O' 'O' 0.0106 0.0060
                         'International Tables Vol C Tables 4.2.6.8 and 6.1.1.4'
    'Cu' 'Cu' 0.3201 1.2651
                         'International Tables Vol C Tables 4.2.6.8 and 6.1.1.4'
_computing_data_collection     'SMART (Bruker, 1998)'
_computing_cell_refinement     'SAINT (Bruker, 1998)'
_computing_data_reduction     'SAINT (Bruker, 1998)'
_computing_structure_solution     'SHELXS97 (Sheldrick, 2008)'
_computing_structure_refinement     'SHELXL97 (Sheldrick, 2008)'
_computing_molecular_graphics     'SHELXTL (Sheldrick, 2008)'
_computing_publication_material     'SHELXTL (Sheldrick, 2008)'
loop_
    _atom_site_type_symbol
    _atom_site_label
    _atom_site_fract_x
    _atom_site_fract_y
    _atom_site_fract_z
    _atom_site_U_iso_or_equiv
    _atom_site_adp_type
    _atom_site_calc_flag
    _atom_site_refinement_flags
    _atom_site_occupancy
    _atom_site_disorder_assembly
    _atom_site_disorder_group
    Cu Cu1 0.18000(3) 0.776157(17) 0.315608(16) 0.01236(7) Uani d . 1 . .
    Cu Cu2 0.89377(3) 0.750300(18) 0.759838(16) 0.01373(7) Uani d . 1 . .
    O O1 -0.02604(16) 0.67332(11) 0.27155(10) 0.0178(3) Uani d . 1 . .
    O O2 -0.17402(17) 0.56098(11) 0.15312(10) 0.0217(3) Uani d . 1 . .
    O O3 0.15699(18) 0.65953(12) -0.06028(10) 0.0229(3) Uani d . 1 . .
    H H3C 0.2339 0.6929 -0.0720 0.034 Uiso calc R 1 . .
    O O4 0.51539(17) 0.92317(11) 0.22333(11) 0.0221(3) Uani d . 1 . .
    O O5 0.36783(16) 0.88012(10) 0.31126(9) 0.0150(3) Uani d . 1 . .
    O O6 1.10226(17) 0.84891(11) 0.79318(10) 0.0186(3) Uani d . 1 . .
    O O7 1.27334(17) 0.95980(12) 0.90676(10) 0.0214(3) Uani d . 1 . .
    O O8 0.95793(17) 0.90993(11) 1.13195(10) 0.0196(3) Uani d . 1 . .
    H H8C 0.8778 0.8871 1.1441 0.029 Uiso calc R 1 . .
    O O9 0.57249(17) 0.62956(11) 0.87302(10) 0.0206(3) Uani d . 1 . .
    O O10 0.70852(16) 0.65093(11) 0.77791(10) 0.0169(3) Uani d . 1 . .
    N N1 0.17688(18) 0.82702(12) 0.43438(11) 0.0115(3) Uani d . 1 . .
    N N2 0.28176(19) 0.68645(12) 0.40714(11) 0.0139(3) Uani d . 1 . .
    N N3 0.16794(19) 0.74652(12) 0.19294(11) 0.0128(3) Uani d . 1 . .
    N N4 0.75691(19) 0.81640(12) 0.65962(11) 0.0140(3) Uani d . 1 . .
    N N5 0.89303(19) 0.68955(12) 0.64437(11) 0.0133(3) Uani d . 1 . .
    N N6 0.91937(19) 0.79431(12) 0.88159(11) 0.0125(3) Uani d . 1 . .
    C C1 0.3294(2) 0.61610(15) 0.39115(14) 0.0163(4) Uani d . 1 . .
    C C2 0.3859(3) 0.56796(17) 0.46299(15) 0.0220(5) Uani d . 1 . .
    H H2 0.4153 0.5160 0.4500 0.026 Uiso calc R 1 . .
    C C3 0.3985(3) 0.59535(17) 0.55083(15) 0.0220(5) Uani d . 1 . .
    H H3 0.4387 0.5637 0.5990 0.026 Uiso calc R 1 . .
    C C4 0.3513(2) 0.67093(15) 0.56916(14) 0.0158(4) Uani d . 1 . .
    C C5 0.3611(2) 0.70513(16) 0.65927(14) 0.0191(4) Uani d . 1 . .
    H H5 0.4016 0.6764 0.7099 0.023 Uiso calc R 1 . .
    C C6 0.3133(2) 0.77814(16) 0.67294(14) 0.0174(4) Uani d . 1 . .
    H H6 0.3218 0.8005 0.7331 0.021 Uiso calc R 1 . .
    C C7 0.2502(2) 0.82174(15) 0.59763(13) 0.0151(4) Uani d . 1 . .
    C C8 0.1995(2) 0.89834(15) 0.60858(14) 0.0164(4) Uani d . 1 . .
    H H8 0.2080 0.9241 0.6676 0.020 Uiso calc R 1 . .
    C C9 0.1379(2) 0.93450(15) 0.53255(14) 0.0164(4) Uani d . 1 . .
    H H9 0.1034 0.9858 0.5390 0.020 Uiso calc R 1 . .
    C C10 0.1248(2) 0.89678(14) 0.44484(13) 0.0133(4) Uani d . 1 . .
    C C11 0.2379(2) 0.78919(14) 0.50869(13) 0.0125(4) Uani d . 1 . .
    C C12 0.2918(2) 0.71320(15) 0.49419(13) 0.0137(4) Uani d . 1 . .
    C C13 0.0502(2) 0.93156(15) 0.36039(14) 0.0154(4) Uani d . 1 . .
    H H13A 0.1012 0.9314 0.3151 0.023 Uiso calc R 1 . .
    H H13B 0.0545 0.9970 0.3755 0.023 Uiso calc R 1 . .
    H H13C -0.0541 0.8890 0.3354 0.023 Uiso calc R 1 . .
    C C14 0.3228(3) 0.58905(17) 0.29559(15) 0.0211(5) Uani d . 1 . .
    H H14A 0.2223 0.5775 0.2542 0.032 Uiso calc R 1 . .
    H H14B 0.3469 0.5306 0.2926 0.032 Uiso calc R 1 . .
    H H14C 0.3948 0.6414 0.2775 0.032 Uiso calc R 1 . .
    C C15 -0.0619(2) 0.63130(15) 0.19051(14) 0.0153(4) Uani d . 1 . .
    C C16 0.0507(2) 0.67360(15) 0.14055(13) 0.0141(4) Uani d . 1 . .
    C C17 0.0453(2) 0.64275(15) 0.05485(14) 0.0162(4) Uani d . 1 . .
    H H17 -0.0378 0.5905 0.0178 0.019 Uiso calc R 1 . .
    C C18 0.1649(2) 0.68981(16) 0.02292(14) 0.0172(4) Uani d . 1 . .
    C C19 0.2855(2) 0.76720(15) 0.07962(14) 0.0162(4) Uani d . 1 . .
    H H19 0.3673 0.8008 0.0595 0.019 Uiso calc R 1 . .
    C C20 0.2825(2) 0.79327(14) 0.16487(13) 0.0130(4) Uani d . 1 . .
    C C21 0.4010(2) 0.87260(15) 0.23753(14) 0.0151(4) Uani d . 1 . .
    C C22 0.6861(2) 0.87632(14) 0.66901(14) 0.0137(4) Uani d . 1 . .
    C C23 0.6090(2) 0.91006(15) 0.59242(14) 0.0162(4) Uani d . 1 . .
    H H23 0.5584 0.9520 0.6004 0.019 Uiso calc R 1 . .
    C C24 0.6071(2) 0.88225(15) 0.50639(14) 0.0161(4) Uani d . 1 . .
    H H24 0.5564 0.9055 0.4549 0.019 Uiso calc R 1 . .
    C C25 0.6811(2) 0.81892(15) 0.49529(14) 0.0145(4) Uani d . 1 . .
    C C26 0.6880(2) 0.78837(15) 0.40854(13) 0.0160(4) Uani d . 1 . .
    H H26 0.6412 0.8111 0.3553 0.019 Uiso calc R 1 . .
    C C27 0.7608(2) 0.72721(15) 0.40165(13) 0.0160(4) Uani d . 1 . .
    H H27 0.7655 0.7083 0.3438 0.019 Uiso calc R 1 . .
    C C28 0.8305(2) 0.69104(15) 0.48090(13) 0.0143(4) Uani d . 1 . .
    C C29 0.9066(2) 0.62694(15) 0.47755(14) 0.0164(4) Uani d . 1 . .
    H H29 0.9132 0.6054 0.4211 0.020 Uiso calc R 1 . .
    C C30 0.9709(2) 0.59608(15) 0.55649(14) 0.0164(4) Uani d . 1 . .
    H H30 1.0218 0.5527 0.5545 0.020 Uiso calc R 1 . .
    C C31 0.9624(2) 0.62803(14) 0.64040(14) 0.0147(4) Uani d . 1 . .
    C C32 0.8278(2) 0.72104(14) 0.56680(13) 0.0125(4) Uani d . 1 . .
    C C33 0.7531(2) 0.78780(14) 0.57459(13) 0.0127(4) Uani d . 1 . .
    C C34 1.0325(3) 0.59555(16) 0.72729(14) 0.0188(4) Uani d . 1 . .
    H H34A 1.1303 0.6440 0.7588 0.028 Uiso calc R 1 . .
    H H34B 1.0442 0.5344 0.7136 0.028 Uiso calc R 1 . .
    H H34C 0.9688 0.5869 0.7664 0.028 Uiso calc R 1 . .
    C C35 0.6941(3) 0.90849(16) 0.76295(14) 0.0191(4) Uani d . 1 . .
    H H35A 0.6582 0.8522 0.7931 0.029 Uiso calc R 1 . .
    H H35B 0.6318 0.9480 0.7597 0.029 Uiso calc R 1 . .
    H H35C 0.7974 0.9464 0.7979 0.029 Uiso calc R 1 . .
    C C35A 1.1514(2) 0.89664(15) 0.87318(14) 0.0157(4) Uani d . 1 . .
    C C36 1.0421(2) 0.86719(14) 0.92753(13) 0.0133(4) Uani d . 1 . .
    C C37 1.0587(2) 0.90636(15) 1.01326(13) 0.0146(4) Uani d . 1 . .
    H H37 1.1471 0.9575 1.0465 0.018 Uiso calc R 1 . .
    C C38 0.9421(2) 0.86912(15) 1.05067(13) 0.0147(4) Uani d . 1 . .
    C C39 0.8153(2) 0.79024(15) 1.00122(14) 0.0145(4) Uani d . 1 . .
    H H39 0.7363 0.7624 1.0256 0.017 Uiso calc R 1 . .
    C C40 0.8096(2) 0.75499(14) 0.91681(13) 0.0128(4) Uani d . 1 . .
    C C41 0.6861(2) 0.67159(15) 0.85124(14) 0.0155(4) Uani d . 1 . .
    O O1S -0.36552(18) 0.52690(11) 0.25879(11) 0.0233(3) Uani d . 1 . .
    H H1B -0.4325 0.4749 0.2290 0.028 Uiso d R 1 . .
    H H1A -0.2950 0.5259 0.2391 0.028 Uiso d R 1 . .
    O O2S 0.72446(18) 0.85157(12) 1.18104(11) 0.0242(4) Uani d . 1 . .
    H H2A 0.6820 0.8915 1.1861 0.029 Uiso d R 1 . .
    H H2B 0.6744 0.7933 1.1823 0.029 Uiso d R 1 . .
    O O3S 0.40048(19) 0.73524(13) -0.09847(11) 0.0281(4) Uani d . 1 . .
    H H3B 0.4591 0.7047 -0.0971 0.034 Uiso d R 1 . .
    H H3A 0.4522 0.7936 -0.0772 0.034 Uiso d R 1 . .
    O O4S 0.3462(3) 0.52186(14) 0.02695(14) 0.0551(7) Uani d . 1 . .
    H H4A 0.3905 0.4814 0.0346 0.066 Uiso d R 1 . .
    H H4B 0.2978 0.5028 -0.0292 0.066 Uiso d R 1 . .
    O O5S 0.55325(19) 0.92630(12) -0.07300(11) 0.0282(4) Uani d . 1 . .
    H H5B 0.6076 0.9614 -0.0227 0.034 Uiso d R 1 . .
    H H5A 0.4795 0.9447 -0.0935 0.034 Uiso d R 1 . .
    O O6S 0.5503(2) 0.66922(13) 0.16038(13) 0.0351(4) Uani d . 1 . .
    H H6A 0.4896 0.6346 0.1111 0.042 Uiso d R 1 . .
    H H6B 0.5865 0.6312 0.1911 0.042 Uiso d R 1 . .
loop_
    _atom_site_aniso_label
    _atom_site_aniso_U_11
    _atom_site_aniso_U_22
    _atom_site_aniso_U_33
    _atom_site_aniso_U_12
    _atom_site_aniso_U_13
    _atom_site_aniso_U_23
    Cu1 0.01313(13) 0.01541(13) 0.00901(11) 0.00463(10) 0.00468(9) 0.00021(9)
    Cu2 0.01492(13) 0.01556(13) 0.01061(12) 0.00421(10) 0.00533(10) -0.00019(9)
    O1 0.0158(7) 0.0226(8) 0.0127(7) 0.0029(6) 0.0059(6) -0.0018(6)
    O2 0.0183(8) 0.0235(8) 0.0176(7) 0.0011(7) 0.0048(6) -0.0016(6)
    O3 0.0210(8) 0.0347(10) 0.0137(7) 0.0086(7) 0.0080(6) -0.0042(6)
    O4 0.0183(8) 0.0214(8) 0.0247(8) 0.0000(6) 0.0123(7) -0.0027(6)
    O5 0.0160(7) 0.0162(7) 0.0120(6) 0.0042(6) 0.0051(6) -0.0003(5)
    O6 0.0203(8) 0.0212(8) 0.0140(7) 0.0039(6) 0.0093(6) -0.0007(6)
    O7 0.0144(7) 0.0267(9) 0.0194(7) 0.0004(7) 0.0081(6) -0.0014(6)
    O8 0.0171(8) 0.0261(8) 0.0135(7) 0.0026(7) 0.0081(6) -0.0056(6)
    O9 0.0188(8) 0.0188(8) 0.0212(8) -0.0010(6) 0.0109(7) -0.0023(6)
    O10 0.0184(8) 0.0164(7) 0.0143(7) 0.0022(6) 0.0075(6) -0.0020(6)
    N1 0.0109(8) 0.0130(8) 0.0103(7) 0.0031(6) 0.0042(6) 0.0006(6)
    N2 0.0137(8) 0.0163(8) 0.0127(8) 0.0064(7) 0.0043(7) 0.0008(6)
    N3 0.0140(8) 0.0163(8) 0.0106(7) 0.0070(7) 0.0054(7) 0.0029(6)
    N4 0.0169(9) 0.0143(8) 0.0107(7) 0.0053(7) 0.0045(7) 0.0009(6)
    N5 0.0152(8) 0.0143(8) 0.0105(7) 0.0050(7) 0.0046(7) -0.0008(6)
    N6 0.0135(8) 0.0137(8) 0.0105(7) 0.0051(7) 0.0037(7) 0.0011(6)
    C1 0.0146(10) 0.0162(10) 0.0172(9) 0.0052(8) 0.0042(8) 0.0001(8)
    C2 0.0249(12) 0.0241(12) 0.0224(11) 0.0168(10) 0.0058(9) 0.0033(9)
    C3 0.0238(11) 0.0256(12) 0.0205(10) 0.0140(10) 0.0062(9) 0.0072(9)
    C4 0.0130(10) 0.0190(10) 0.0161(9) 0.0066(8) 0.0042(8) 0.0031(8)
    C5 0.0174(10) 0.0261(12) 0.0144(9) 0.0081(9) 0.0049(8) 0.0069(8)
    C6 0.0159(10) 0.0233(11) 0.0120(9) 0.0060(9) 0.0040(8) 0.0022(8)
    C7 0.0139(9) 0.0195(10) 0.0114(9) 0.0046(8) 0.0050(8) 0.0012(7)
    C8 0.0172(10) 0.0187(10) 0.0136(9) 0.0048(8) 0.0074(8) -0.0010(8)
    C9 0.0185(10) 0.0165(10) 0.0163(9) 0.0068(8) 0.0079(8) 0.0001(8)
    C10 0.0114(9) 0.0151(10) 0.0137(9) 0.0032(8) 0.0064(8) 0.0016(7)
    C11 0.0110(9) 0.0140(9) 0.0118(8) 0.0034(7) 0.0038(7) 0.0025(7)
    C12 0.0120(9) 0.0154(10) 0.0135(9) 0.0041(8) 0.0048(8) 0.0007(7)
    C13 0.0159(10) 0.0172(10) 0.0154(9) 0.0077(8) 0.0062(8) 0.0035(8)
    C14 0.0252(12) 0.0223(11) 0.0191(10) 0.0126(10) 0.0071(9) -0.0003(8)
    C15 0.0146(10) 0.0181(10) 0.0136(9) 0.0062(8) 0.0044(8) 0.0021(8)
    C16 0.0149(10) 0.0166(10) 0.0122(9) 0.0072(8) 0.0045(8) 0.0010(7)
    C17 0.0146(10) 0.0184(10) 0.0136(9) 0.0061(8) 0.0015(8) -0.0015(8)
    C18 0.0188(10) 0.0261(11) 0.0104(9) 0.0125(9) 0.0048(8) 0.0007(8)
    C19 0.0161(10) 0.0219(11) 0.0143(9) 0.0093(9) 0.0070(8) 0.0035(8)
    C20 0.0140(9) 0.0143(9) 0.0119(9) 0.0071(8) 0.0035(8) 0.0022(7)
    C21 0.0168(10) 0.0156(10) 0.0153(9) 0.0078(8) 0.0065(8) 0.0014(7)
    C22 0.0129(9) 0.0126(9) 0.0154(9) 0.0037(8) 0.0051(8) 0.0006(7)
    C23 0.0138(10) 0.0148(10) 0.0202(10) 0.0050(8) 0.0058(8) 0.0009(8)
    C24 0.0134(10) 0.0155(10) 0.0171(9) 0.0043(8) 0.0023(8) 0.0027(8)
    C25 0.0137(9) 0.0145(9) 0.0132(9) 0.0027(8) 0.0038(8) 0.0016(7)
    C26 0.0159(10) 0.0187(10) 0.0109(9) 0.0037(8) 0.0034(8) 0.0028(7)
    C27 0.0158(10) 0.0175(10) 0.0106(9) 0.0014(8) 0.0033(8) -0.0007(7)
    C28 0.0136(9) 0.0141(9) 0.0121(9) 0.0008(8) 0.0042(8) -0.0018(7)
    C29 0.0184(10) 0.0168(10) 0.0135(9) 0.0039(8) 0.0075(8) -0.0021(7)
    C30 0.0189(10) 0.0165(10) 0.0148(9) 0.0082(8) 0.0047(8) -0.0021(8)
    C31 0.0157(10) 0.0130(9) 0.0142(9) 0.0034(8) 0.0050(8) -0.0005(7)
    C32 0.0134(9) 0.0125(9) 0.0107(8) 0.0029(8) 0.0044(7) -0.0007(7)
    C33 0.0122(9) 0.0125(9) 0.0121(8) 0.0024(7) 0.0041(7) -0.0004(7)
    C34 0.0243(11) 0.0219(11) 0.0147(9) 0.0137(9) 0.0059(9) 0.0026(8)
    C35 0.0225(11) 0.0203(11) 0.0174(10) 0.0103(9) 0.0075(9) -0.0003(8)
    C35A 0.0168(10) 0.0193(10) 0.0133(9) 0.0075(8) 0.0067(8) 0.0013(8)
    C36 0.0141(9) 0.0149(9) 0.0125(9) 0.0067(8) 0.0049(8) 0.0018(7)
    C37 0.0130(9) 0.0157(10) 0.0131(9) 0.0040(8) 0.0026(8) -0.0009(7)
    C38 0.0164(10) 0.0178(10) 0.0113(9) 0.0075(8) 0.0050(8) -0.0001(7)
    C39 0.0137(9) 0.0166(10) 0.0145(9) 0.0047(8) 0.0068(8) 0.0022(7)
    C40 0.0132(9) 0.0134(9) 0.0121(9) 0.0044(8) 0.0048(8) 0.0013(7)
    C41 0.0170(10) 0.0136(9) 0.0156(9) 0.0050(8) 0.0050(8) 0.0017(7)
    O1S 0.0214(8) 0.0210(8) 0.0231(8) 0.0006(7) 0.0087(7) -0.0034(6)
    O2S 0.0240(9) 0.0206(8) 0.0346(9) 0.0076(7) 0.0189(8) 0.0060(7)
    O3S 0.0223(9) 0.0335(10) 0.0307(9) 0.0096(8) 0.0120(7) -0.0012(7)
    O4S 0.0751(17) 0.0324(11) 0.0303(11) 0.0164(11) -0.0206(11) -0.0035(9)
    O5S 0.0257(9) 0.0347(10) 0.0237(8) 0.0149(8) 0.0026(7) -0.0078(7)
    O6S 0.0297(10) 0.0243(9) 0.0404(11) 0.0075(8) -0.0028(8) 0.0039(8)
_geom_special_details
;
All e.s.d.'s (except the e.s.d. in the dihedral angle between two l.s. planes)
are estimated using the full covariance matrix. The cell e.s.d.'s are taken
into account individually in the estimation of e.s.d.'s in distances, angles
and torsion angles; correlations between e.s.d.'s in cell parameters are only
used when they are defined by crystal symmetry. An approximate (isotropic)
treatment of cell e.s.d.'s is used for estimating e.s.d.'s involving l.s.
planes.
;
loop_
    _geom_bond_atom_site_label_1
    _geom_bond_atom_site_label_2
    _geom_bond_site_symmetry_2
    _geom_bond_distance
    _geom_bond_publ_flag
    Cu1 N3 . 1.8959(16) ?
    Cu1 N1 . 1.9818(16) ?
    Cu1 O5 . 2.0234(15) ?
    Cu1 O1 . 2.0306(15) ?
    Cu1 N2 . 2.2263(17) ?
    Cu2 N6 . 1.8940(16) ?
    Cu2 N5 . 1.9787(16) ?
    Cu2 O6 . 2.0257(16) ?
    Cu2 O10 . 2.0528(15) ?
    Cu2 N4 . 2.2281(17) ?
    O1 C15 . 1.282(2) ?
    O2 C15 . 1.230(3) ?
    O3 C18 . 1.324(2) ?
    O3 H3C . 0.8400 ?
    O4 C21 . 1.229(3) ?
    O5 C21 . 1.287(2) ?
    O6 C35A . 1.286(2) ?
    O7 C35A . 1.224(3) ?
    O8 C38 . 1.326(2) ?
    O8 H8C . 0.8400 ?
    O9 C41 . 1.250(3) ?
    O10 C41 . 1.267(2) ?
    N1 C10 . 1.331(3) ?
    N1 C11 . 1.362(2) ?
    N2 C1 . 1.330(3) ?
    N2 C12 . 1.360(3) ?
    N3 C20 . 1.328(3) ?
    N3 C16 . 1.335(3) ?
    N4 C22 . 1.338(3) ?
    N4 C33 . 1.358(2) ?
    N5 C31 . 1.328(3) ?
    N5 C32 . 1.361(2) ?
    N6 C36 . 1.332(3) ?
    N6 C40 . 1.336(3) ?
    C1 C2 . 1.414(3) ?
    C1 C14 . 1.498(3) ?
    C2 C3 . 1.366(3) ?
    C2 H2 . 0.9500 ?
    C3 C4 . 1.407(3) ?
    C3 H3 . 0.9500 ?
    C4 C12 . 1.403(3) ?
    C4 C5 . 1.436(3) ?
    C5 C6 . 1.358(3) ?
    C5 H5 . 0.9500 ?
    C6 C7 . 1.431(3) ?
    C6 H6 . 0.9500 ?
    C7 C11 . 1.404(3) ?
    C7 C8 . 1.417(3) ?
    C8 C9 . 1.369(3) ?
    C8 H8 . 0.9500 ?
    C9 C10 . 1.408(3) ?
    C9 H9 . 0.9500 ?
    C10 C13 . 1.499(3) ?
    C11 C12 . 1.442(3) ?
    C13 H13A . 0.9800 ?
    C13 H13B . 0.9800 ?
    C13 H13C . 0.9800 ?
    C14 H14A . 0.9800 ?
    C14 H14B . 0.9800 ?
    C14 H14C . 0.9800 ?
    C15 C16 . 1.523(3) ?
    C16 C17 . 1.372(3) ?
    C17 C18 . 1.404(3) ?
    C17 H17 . 0.9500 ?
    C18 C19 . 1.407(3) ?
    C19 C20 . 1.376(3) ?
    C19 H19 . 0.9500 ?
    C20 C21 . 1.519(3) ?
    C22 C23 . 1.414(3) ?
    C22 C35 . 1.489(3) ?
    C23 C24 . 1.376(3) ?
    C23 H23 . 0.9500 ?
    C24 C25 . 1.412(3) ?
    C24 H24 . 0.9500 ?
    C25 C33 . 1.402(3) ?
    C25 C26 . 1.433(3) ?
    C26 C27 . 1.360(3) ?
    C26 H26 . 0.9500 ?
    C27 C28 . 1.433(3) ?
    C27 H27 . 0.9500 ?
    C28 C32 . 1.401(3) ?
    C28 C29 . 1.412(3) ?
    C29 C30 . 1.369(3) ?
    C29 H29 . 0.9500 ?
    C30 C31 . 1.406(3) ?
    C30 H30 . 0.9500 ?
    C31 C34 . 1.494(3) ?
    C32 C33 . 1.448(3) ?
    C34 H34A . 0.9800 ?
    C34 H34B . 0.9800 ?
    C34 H34C . 0.9800 ?
    C35 H35A . 0.9800 ?
    C35 H35B . 0.9800 ?
    C35 H35C . 0.9800 ?
    C35A C36 . 1.525(3) ?
    C36 C37 . 1.377(3) ?
    C37 C38 . 1.408(3) ?
    C37 H37 . 0.9500 ?
    C38 C39 . 1.411(3) ?
    C39 C40 . 1.373(3) ?
    C39 H39 . 0.9500 ?
    C40 C41 . 1.517(3) ?
    O1S H1B . 0.8500 ?
    O1S H1A . 0.8500 ?
    O2S H2A . 0.8500 ?
    O2S H2B . 0.8500 ?
    O3S H3B . 0.8500 ?
    O3S H3A . 0.8500 ?
    O4S H4A . 0.8500 ?
    O4S H4B . 0.8500 ?
    O5S H5B . 0.8501 ?
    O5S H5A . 0.8501 ?
    O6S H6A . 0.8500 ?
    O6S H6B . 0.8501 ?
loop_
    _geom_angle_atom_site_label_1
    _geom_angle_atom_site_label_2
    _geom_angle_atom_site_label_3
    _geom_angle_site_symmetry_1
    _geom_angle_site_symmetry_3
    _geom_angle
    _geom_angle_publ_flag
    N3 Cu1 N1 . . 168.68(7) ?
    N3 Cu1 O5 . . 80.32(7) ?
    N1 Cu1 O5 . . 97.54(6) ?
    N3 Cu1 O1 . . 80.62(7) ?
    N1 Cu1 O1 . . 99.73(6) ?
    O5 Cu1 O1 . . 159.59(6) ?
    N3 Cu1 N2 . . 111.53(7) ?
    N1 Cu1 N2 . . 79.77(6) ?
    O5 Cu1 N2 . . 99.28(6) ?
    O1 Cu1 N2 . . 94.45(6) ?
    N6 Cu2 N5 . . 168.36(7) ?
    N6 Cu2 O6 . . 80.28(7) ?
    N5 Cu2 O6 . . 96.98(7) ?
    N6 Cu2 O10 . . 80.35(7) ?
    N5 Cu2 O10 . . 100.13(7) ?
    O6 Cu2 O10 . . 158.49(6) ?
    N6 Cu2 N4 . . 111.71(7) ?
    N5 Cu2 N4 . . 79.92(7) ?
    O6 Cu2 N4 . . 103.56(6) ?
    O10 Cu2 N4 . . 92.23(6) ?
    C15 O1 Cu1 . . 114.37(13) ?
    C18 O3 H3C . . 109.5 ?
    C21 O5 Cu1 . . 114.81(13) ?
    C35A O6 Cu2 . . 115.27(13) ?
    C38 O8 H8C . . 109.5 ?
    C41 O10 Cu2 . . 113.04(13) ?
    C10 N1 C11 . . 119.81(17) ?
    C10 N1 Cu1 . . 123.96(13) ?
    C11 N1 Cu1 . . 116.18(13) ?
    C1 N2 C12 . . 118.95(17) ?
    C1 N2 Cu1 . . 132.37(14) ?
    C12 N2 Cu1 . . 108.69(13) ?
    C20 N3 C16 . . 122.35(18) ?
    C20 N3 Cu1 . . 118.70(14) ?
    C16 N3 Cu1 . . 118.67(14) ?
    C22 N4 C33 . . 118.74(17) ?
    C22 N4 Cu2 . . 132.73(14) ?
    C33 N4 Cu2 . . 108.52(13) ?
    C31 N5 C32 . . 120.07(17) ?
    C31 N5 Cu2 . . 123.70(14) ?
    C32 N5 Cu2 . . 115.96(13) ?
    C36 N6 C40 . . 121.98(17) ?
    C36 N6 Cu2 . . 119.09(14) ?
    C40 N6 Cu2 . . 118.81(14) ?
    N2 C1 C2 . . 120.68(19) ?
    N2 C1 C14 . . 118.75(18) ?
    C2 C1 C14 . . 120.56(19) ?
    C3 C2 C1 . . 120.7(2) ?
    C3 C2 H2 . . 119.6 ?
    C1 C2 H2 . . 119.6 ?
    C2 C3 C4 . . 119.2(2) ?
    C2 C3 H3 . . 120.4 ?
    C4 C3 H3 . . 120.4 ?
    C12 C4 C3 . . 116.91(19) ?
    C12 C4 C5 . . 119.85(18) ?
    C3 C4 C5 . . 123.25(19) ?
    C6 C5 C4 . . 120.74(19) ?
    C6 C5 H5 . . 119.6 ?
    C4 C5 H5 . . 119.6 ?
    C5 C6 C7 . . 120.63(19) ?
    C5 C6 H6 . . 119.7 ?
    C7 C6 H6 . . 119.7 ?
    C11 C7 C8 . . 117.47(18) ?
    C11 C7 C6 . . 119.89(18) ?
    C8 C7 C6 . . 122.64(18) ?
    C9 C8 C7 . . 118.74(18) ?
    C9 C8 H8 . . 120.6 ?
    C7 C8 H8 . . 120.6 ?
    C8 C9 C10 . . 121.01(19) ?
    C8 C9 H9 . . 119.5 ?
    C10 C9 H9 . . 119.5 ?
    N1 C10 C9 . . 120.49(18) ?
    N1 C10 C13 . . 117.63(17) ?
    C9 C10 C13 . . 121.87(18) ?
    N1 C11 C7 . . 122.41(18) ?
    N1 C11 C12 . . 117.98(17) ?
    C7 C11 C12 . . 119.60(18) ?
    N2 C12 C4 . . 123.42(18) ?
    N2 C12 C11 . . 117.32(17) ?
    C4 C12 C11 . . 119.27(18) ?
    C10 C13 H13A . . 109.5 ?
    C10 C13 H13B . . 109.5 ?
    H13A C13 H13B . . 109.5 ?
    C10 C13 H13C . . 109.5 ?
    H13A C13 H13C . . 109.5 ?
    H13B C13 H13C . . 109.5 ?
    C1 C14 H14A . . 109.5 ?
    C1 C14 H14B . . 109.5 ?
    H14A C14 H14B . . 109.5 ?
    C1 C14 H14C . . 109.5 ?
    H14A C14 H14C . . 109.5 ?
    H14B C14 H14C . . 109.5 ?
    O2 C15 O1 . . 125.8(2) ?
    O2 C15 C16 . . 119.72(18) ?
    O1 C15 C16 . . 114.46(18) ?
    N3 C16 C17 . . 120.63(19) ?
    N3 C16 C15 . . 111.38(17) ?
    C17 C16 C15 . . 127.92(19) ?
    C16 C17 C18 . . 118.77(19) ?
    C16 C17 H17 . . 120.6 ?
    C18 C17 H17 . . 120.6 ?
    O3 C18 C17 . . 117.9(2) ?
    O3 C18 C19 . . 123.2(2) ?
    C17 C18 C19 . . 118.94(19) ?
    C20 C19 C18 . . 118.6(2) ?
    C20 C19 H19 . . 120.7 ?
    C18 C19 H19 . . 120.7 ?
    N3 C20 C19 . . 120.70(19) ?
    N3 C20 C21 . . 111.76(17) ?
    C19 C20 C21 . . 127.53(19) ?
    O4 C21 O5 . . 125.7(2) ?
    O4 C21 C20 . . 120.64(18) ?
    O5 C21 C20 . . 113.69(18) ?
    N4 C22 C23 . . 121.14(18) ?
    N4 C22 C35 . . 117.98(18) ?
    C23 C22 C35 . . 120.86(18) ?
    C24 C23 C22 . . 120.11(19) ?
    C24 C23 H23 . . 119.9 ?
    C22 C23 H23 . . 119.9 ?
    C23 C24 C25 . . 119.45(19) ?
    C23 C24 H24 . . 120.3 ?
    C25 C24 H24 . . 120.3 ?
    C33 C25 C24 . . 116.83(18) ?
    C33 C25 C26 . . 120.08(18) ?
    C24 C25 C26 . . 123.07(18) ?
    C27 C26 C25 . . 120.69(19) ?
    C27 C26 H26 . . 119.7 ?
    C25 C26 H26 . . 119.7 ?
    C26 C27 C28 . . 120.59(19) ?
    C26 C27 H27 . . 119.7 ?
    C28 C27 H27 . . 119.7 ?
    C32 C28 C29 . . 117.11(18) ?
    C32 C28 C27 . . 119.93(18) ?
    C29 C28 C27 . . 122.94(18) ?
    C30 C29 C28 . . 119.35(19) ?
    C30 C29 H29 . . 120.3 ?
    C28 C29 H29 . . 120.3 ?
    C29 C30 C31 . . 120.65(19) ?
    C29 C30 H30 . . 119.7 ?
    C31 C30 H30 . . 119.7 ?
    N5 C31 C30 . . 120.39(18) ?
    N5 C31 C34 . . 118.18(18) ?
    C30 C31 C34 . . 121.43(18) ?
    N5 C32 C28 . . 122.42(18) ?
    N5 C32 C33 . . 118.02(17) ?
    C28 C32 C33 . . 119.56(18) ?
    N4 C33 C25 . . 123.71(18) ?
    N4 C33 C32 . . 117.22(17) ?
    C25 C33 C32 . . 119.07(17) ?
    C31 C34 H34A . . 109.5 ?
    C31 C34 H34B . . 109.5 ?
    H34A C34 H34B . . 109.5 ?
    C31 C34 H34C . . 109.5 ?
    H34A C34 H34C . . 109.5 ?
    H34B C34 H34C . . 109.5 ?
    C22 C35 H35A . . 109.5 ?
    C22 C35 H35B . . 109.5 ?
    H35A C35 H35B . . 109.5 ?
    C22 C35 H35C . . 109.5 ?
    H35A C35 H35C . . 109.5 ?
    H35B C35 H35C . . 109.5 ?
    O7 C35A O6 . . 126.1(2) ?
    O7 C35A C36 . . 120.32(18) ?
    O6 C35A C36 . . 113.61(18) ?
    N6 C36 C37 . . 120.64(19) ?
    N6 C36 C35A . . 111.47(17) ?
    C37 C36 C35A . . 127.89(19) ?
    C36 C37 C38 . . 118.71(19) ?
    C36 C37 H37 . . 120.6 ?
    C38 C37 H37 . . 120.6 ?
    O8 C38 C37 . . 117.86(19) ?
    O8 C38 C39 . . 122.96(19) ?
    C37 C38 C39 . . 119.18(18) ?
    C40 C39 C38 . . 117.95(19) ?
    C40 C39 H39 . . 121.0 ?
    C38 C39 H39 . . 121.0 ?
    N6 C40 C39 . . 121.46(19) ?
    N6 C40 C41 . . 110.82(17) ?
    C39 C40 C41 . . 127.72(19) ?
    O9 C41 O10 . . 125.6(2) ?
    O9 C41 C40 . . 118.47(18) ?
    O10 C41 C40 . . 115.93(18) ?
    H1B O1S H1A . . 99.2 ?
    H2A O2S H2B . . 115.2 ?
    H3B O3S H3A . . 108.5 ?
    H4A O4S H4B . . 96.6 ?
    H5B O5S H5A . . 107.1 ?
    H6A O6S H6B . . 104.7 ?
loop_
    _geom_torsion_atom_site_label_1
    _geom_torsion_atom_site_label_2
    _geom_torsion_atom_site_label_3
    _geom_torsion_atom_site_label_4
    _geom_torsion_site_symmetry_1
    _geom_torsion_site_symmetry_2
    _geom_torsion_site_symmetry_3
    _geom_torsion_site_symmetry_4
    _geom_torsion
    _geom_torsion_publ_flag
    N3 Cu1 O1 C15 . . . . 6.39(14) ?
    N1 Cu1 O1 C15 . . . . 174.92(14) ?
    O5 Cu1 O1 C15 . . . . 27.6(3) ?
    N2 Cu1 O1 C15 . . . . -104.72(15) ?
    N3 Cu1 O5 C21 . . . . -7.58(14) ?
    N1 Cu1 O5 C21 . . . . -176.34(14) ?
    O1 Cu1 O5 C21 . . . . -28.8(3) ?
    N2 Cu1 O5 C21 . . . . 102.87(14) ?
    N6 Cu2 O6 C35A . . . . -3.25(15) ?
    N5 Cu2 O6 C35A . . . . -171.81(15) ?
    O10 Cu2 O6 C35A . . . . -29.3(3) ?
    N4 Cu2 O6 C35A . . . . 106.93(15) ?
    N6 Cu2 O10 C41 . . . . 9.37(14) ?
    N5 Cu2 O10 C41 . . . . 177.56(14) ?
    O6 Cu2 O10 C41 . . . . 35.4(2) ?
    N4 Cu2 O10 C41 . . . . -102.29(14) ?
    N3 Cu1 N1 C10 . . . . 3.2(5) ?
    O5 Cu1 N1 C10 . . . . 81.50(16) ?
    O1 Cu1 N1 C10 . . . . -87.56(16) ?
    N2 Cu1 N1 C10 . . . . 179.63(17) ?
    N3 Cu1 N1 C11 . . . . -174.1(3) ?
    O5 Cu1 N1 C11 . . . . -95.83(14) ?
    O1 Cu1 N1 C11 . . . . 95.11(14) ?
    N2 Cu1 N1 C11 . . . . 2.30(14) ?
    N3 Cu1 N2 C1 . . . . -2.5(2) ?
    N1 Cu1 N2 C1 . . . . 178.3(2) ?
    O5 Cu1 N2 C1 . . . . -85.68(19) ?
    O1 Cu1 N2 C1 . . . . 79.16(19) ?
    N3 Cu1 N2 C12 . . . . 178.01(13) ?
    N1 Cu1 N2 C12 . . . . -1.23(13) ?
    O5 Cu1 N2 C12 . . . . 94.83(14) ?
    O1 Cu1 N2 C12 . . . . -100.33(14) ?
    N1 Cu1 N3 C20 . . . . 87.4(4) ?
    O5 Cu1 N3 C20 . . . . 7.40(14) ?
    O1 Cu1 N3 C20 . . . . -179.94(16) ?
    N2 Cu1 N3 C20 . . . . -88.83(15) ?
    N1 Cu1 N3 C16 . . . . -98.6(4) ?
    O5 Cu1 N3 C16 . . . . -178.60(16) ?
    O1 Cu1 N3 C16 . . . . -5.94(15) ?
    N2 Cu1 N3 C16 . . . . 85.17(16) ?
    N6 Cu2 N4 C22 . . . . -3.4(2) ?
    N5 Cu2 N4 C22 . . . . 177.0(2) ?
    O6 Cu2 N4 C22 . . . . -88.16(19) ?
    O10 Cu2 N4 C22 . . . . 77.12(19) ?
    N6 Cu2 N4 C33 . . . . 175.18(13) ?
    N5 Cu2 N4 C33 . . . . -4.43(13) ?
    O6 Cu2 N4 C33 . . . . 90.39(14) ?
    O10 Cu2 N4 C33 . . . . -104.33(13) ?
    N6 Cu2 N5 C31 . . . . 1.4(5) ?
    O6 Cu2 N5 C31 . . . . 76.98(17) ?
    O10 Cu2 N5 C31 . . . . -89.94(17) ?
    N4 Cu2 N5 C31 . . . . 179.58(18) ?
    N6 Cu2 N5 C32 . . . . -172.7(3) ?
    O6 Cu2 N5 C32 . . . . -97.06(15) ?
    O10 Cu2 N5 C32 . . . . 96.02(15) ?
    N4 Cu2 N5 C32 . . . . 5.54(14) ?
    N5 Cu2 N6 C36 . . . . 82.3(4) ?
    O6 Cu2 N6 C36 . . . . 5.06(14) ?
    O10 Cu2 N6 C36 . . . . 175.67(16) ?
    N4 Cu2 N6 C36 . . . . -95.77(15) ?
    N5 Cu2 N6 C40 . . . . -101.6(4) ?
    O6 Cu2 N6 C40 . . . . -178.89(16) ?
    O10 Cu2 N6 C40 . . . . -8.27(14) ?
    N4 Cu2 N6 C40 . . . . 80.28(16) ?
    C12 N2 C1 C2 . . . . 1.7(3) ?
    Cu1 N2 C1 C2 . . . . -177.74(16) ?
    C12 N2 C1 C14 . . . . -178.02(19) ?
    Cu1 N2 C1 C14 . . . . 2.5(3) ?
    N2 C1 C2 C3 . . . . -2.8(3) ?
    C14 C1 C2 C3 . . . . 176.9(2) ?
    C1 C2 C3 C4 . . . . 1.5(4) ?
    C2 C3 C4 C12 . . . . 0.7(3) ?
    C2 C3 C4 C5 . . . . -179.6(2) ?
    C12 C4 C5 C6 . . . . 0.0(3) ?
    C3 C4 C5 C6 . . . . -179.7(2) ?
    C4 C5 C6 C7 . . . . 0.8(3) ?
    C5 C6 C7 C11 . . . . -0.2(3) ?
    C5 C6 C7 C8 . . . . -179.7(2) ?
    C11 C7 C8 C9 . . . . 1.8(3) ?
    C6 C7 C8 C9 . . . . -178.7(2) ?
    C7 C8 C9 C10 . . . . 0.0(3) ?
    C11 N1 C10 C9 . . . . 2.6(3) ?
    Cu1 N1 C10 C9 . . . . -174.66(15) ?
    C11 N1 C10 C13 . . . . -176.24(18) ?
    Cu1 N1 C10 C13 . . . . 6.5(3) ?
    C8 C9 C10 N1 . . . . -2.2(3) ?
    C8 C9 C10 C13 . . . . 176.5(2) ?
    C10 N1 C11 C7 . . . . -0.7(3) ?
    Cu1 N1 C11 C7 . . . . 176.72(15) ?
    C10 N1 C11 C12 . . . . 179.48(18) ?
    Cu1 N1 C11 C12 . . . . -3.1(2) ?
    C8 C7 C11 N1 . . . . -1.5(3) ?
    C6 C7 C11 N1 . . . . 178.99(19) ?
    C8 C7 C11 C12 . . . . 178.31(19) ?
    C6 C7 C11 C12 . . . . -1.2(3) ?
    C1 N2 C12 C4 . . . . 0.6(3) ?
    Cu1 N2 C12 C4 . . . . -179.87(16) ?
    C1 N2 C12 C11 . . . . -179.53(18) ?
    Cu1 N2 C12 C11 . . . . 0.0(2) ?
    C3 C4 C12 N2 . . . . -1.8(3) ?
    C5 C4 C12 N2 . . . . 178.5(2) ?
    C3 C4 C12 C11 . . . . 178.3(2) ?
    C5 C4 C12 C11 . . . . -1.4(3) ?
    N1 C11 C12 N2 . . . . 1.9(3) ?
    C7 C11 C12 N2 . . . . -177.88(18) ?
    N1 C11 C12 C4 . . . . -178.17(18) ?
    C7 C11 C12 C4 . . . . 2.0(3) ?
    Cu1 O1 C15 O2 . . . . 172.45(17) ?
    Cu1 O1 C15 C16 . . . . -5.7(2) ?
    C20 N3 C16 C17 . . . . 1.1(3) ?
    Cu1 N3 C16 C17 . . . . -172.68(15) ?
    C20 N3 C16 C15 . . . . 178.32(17) ?
    Cu1 N3 C16 C15 . . . . 4.5(2) ?
    O2 C15 C16 N3 . . . . -177.16(18) ?
    O1 C15 C16 N3 . . . . 1.1(3) ?
    O2 C15 C16 C17 . . . . -0.2(3) ?
    O1 C15 C16 C17 . . . . 178.1(2) ?
    N3 C16 C17 C18 . . . . -0.5(3) ?
    C15 C16 C17 C18 . . . . -177.25(19) ?
    C16 C17 C18 O3 . . . . -179.41(19) ?
    C16 C17 C18 C19 . . . . -0.3(3) ?
    O3 C18 C19 C20 . . . . 179.71(19) ?
    C17 C18 C19 C20 . . . . 0.7(3) ?
    C16 N3 C20 C19 . . . . -0.7(3) ?
    Cu1 N3 C20 C19 . . . . 173.04(15) ?
    C16 N3 C20 C21 . . . . -179.77(17) ?
    Cu1 N3 C20 C21 . . . . -6.0(2) ?
    C18 C19 C20 N3 . . . . -0.2(3) ?
    C18 C19 C20 C21 . . . . 178.70(19) ?
    Cu1 O5 C21 O4 . . . . -174.05(17) ?
    Cu1 O5 C21 C20 . . . . 6.4(2) ?
    N3 C20 C21 O4 . . . . 179.77(18) ?
    C19 C20 C21 O4 . . . . 0.8(3) ?
    N3 C20 C21 O5 . . . . -0.7(2) ?
    C19 C20 C21 O5 . . . . -179.62(19) ?
    C33 N4 C22 C23 . . . . -0.3(3) ?
    Cu2 N4 C22 C23 . . . . 178.15(15) ?
    C33 N4 C22 C35 . . . . -178.77(18) ?
    Cu2 N4 C22 C35 . . . . -0.3(3) ?
    N4 C22 C23 C24 . . . . -0.7(3) ?
    C35 C22 C23 C24 . . . . 177.7(2) ?
    C22 C23 C24 C25 . . . . 0.8(3) ?
    C23 C24 C25 C33 . . . . 0.1(3) ?
    C23 C24 C25 C26 . . . . -178.3(2) ?
    C33 C25 C26 C27 . . . . 1.7(3) ?
    C24 C25 C26 C27 . . . . 180.0(2) ?
    C25 C26 C27 C28 . . . . 0.8(3) ?
    C26 C27 C28 C32 . . . . -2.0(3) ?
    C26 C27 C28 C29 . . . . 179.6(2) ?
    C32 C28 C29 C30 . . . . 1.2(3) ?
    C27 C28 C29 C30 . . . . 179.7(2) ?
    C28 C29 C30 C31 . . . . -0.4(3) ?
    C32 N5 C31 C30 . . . . 0.9(3) ?
    Cu2 N5 C31 C30 . . . . -172.86(15) ?
    C32 N5 C31 C34 . . . . 179.94(19) ?
    Cu2 N5 C31 C34 . . . . 6.1(3) ?
    C29 C30 C31 N5 . . . . -0.7(3) ?
    C29 C30 C31 C34 . . . . -179.7(2) ?
    C31 N5 C32 C28 . . . . -0.1(3) ?
    Cu2 N5 C32 C28 . . . . 174.19(15) ?
    C31 N5 C32 C33 . . . . 179.80(19) ?
    Cu2 N5 C32 C33 . . . . -5.9(2) ?
    C29 C28 C32 N5 . . . . -1.0(3) ?
    C27 C28 C32 N5 . . . . -179.53(18) ?
    C29 C28 C32 C33 . . . . 179.15(19) ?
    C27 C28 C32 C33 . . . . 0.6(3) ?
    C22 N4 C33 C25 . . . . 1.2(3) ?
    Cu2 N4 C33 C25 . . . . -177.56(16) ?
    C22 N4 C33 C32 . . . . -178.47(18) ?
    Cu2 N4 C33 C32 . . . . 2.7(2) ?
    C24 C25 C33 N4 . . . . -1.1(3) ?
    C26 C25 C33 N4 . . . . 177.31(19) ?
    C24 C25 C33 C32 . . . . 178.58(19) ?
    C26 C25 C33 C32 . . . . -3.0(3) ?
    N5 C32 C33 N4 . . . . 1.7(3) ?
    C28 C32 C33 N4 . . . . -178.42(18) ?
    N5 C32 C33 C25 . . . . -178.02(18) ?
    C28 C32 C33 C25 . . . . 1.9(3) ?
    Cu2 O6 C35A O7 . . . . -179.46(18) ?
    Cu2 O6 C35A C36 . . . . 1.2(2) ?
    C40 N6 C36 C37 . . . . -1.5(3) ?
    Cu2 N6 C36 C37 . . . . 174.45(15) ?
    C40 N6 C36 C35A . . . . 178.38(17) ?
    Cu2 N6 C36 C35A . . . . -5.7(2) ?
    O7 C35A C36 N6 . . . . -176.72(19) ?
    O6 C35A C36 N6 . . . . 2.7(2) ?
    O7 C35A C36 C37 . . . . 3.1(3) ?
    O6 C35A C36 C37 . . . . -177.47(19) ?
    N6 C36 C37 C38 . . . . -1.2(3) ?
    C35A C36 C37 C38 . . . . 178.94(19) ?
    C36 C37 C38 O8 . . . . -177.71(18) ?
    C36 C37 C38 C39 . . . . 2.9(3) ?
    O8 C38 C39 C40 . . . . 178.69(19) ?
    C37 C38 C39 C40 . . . . -1.9(3) ?
    C36 N6 C40 C39 . . . . 2.5(3) ?
    Cu2 N6 C40 C39 . . . . -173.44(15) ?
    C36 N6 C40 C41 . . . . -178.16(17) ?
    Cu2 N6 C40 C41 . . . . 5.9(2) ?
    C38 C39 C40 N6 . . . . -0.7(3) ?
    C38 C39 C40 C41 . . . . -179.95(19) ?
    Cu2 O10 C41 O9 . . . . 171.00(17) ?
    Cu2 O10 C41 C40 . . . . -8.8(2) ?
    N6 C40 C41 O9 . . . . -177.29(18) ?
    C39 C40 C41 O9 . . . . 2.0(3) ?
    N6 C40 C41 O10 . . . . 2.5(3) ?
    C39 C40 C41 O10 . . . . -178.16(19) ?
loop_
    _geom_hbond_atom_site_label_D
    _geom_hbond_atom_site_label_H
    _geom_hbond_atom_site_label_A
    _geom_hbond_site_symmetry_A
    _geom_hbond_distance_DH
    _geom_hbond_distance_HA
    _geom_hbond_distance_DA
    _geom_hbond_angle_DHA
    O3 H3C O3S . 0.84 1.75 2.572(2) 165.9
    O8 H8C O2S . 0.84 1.72 2.553(2) 172.6
    O1S H1B O9 2_566 0.85 2.01 2.833(2) 162.6
    O1S H1A O2 . 0.85 2.01 2.794(2) 152.5
    O2S H2A O4 1_556 0.85 2.10 2.861(2) 148.9
    O2S H2A O7 2_777 0.85 2.64 3.136(2) 118.2
    O2S H2B O6S 1_556 0.85 1.81 2.649(2) 168.2
    O3S H3B O9 1_554 0.85 1.97 2.798(2) 165.8
    O3S H3A O5S . 0.85 1.89 2.702(2) 160.3
    O4S H4A O9 2_666 0.85 2.26 2.957(3) 139.9
    O4S H4B O2 2_565 0.85 1.97 2.811(2) 171.2
    O5S H5B O7 2_776 0.85 1.94 2.787(2) 178.4
    O5S H5A O7 1_454 0.85 2.15 2.938(2) 153.8
    O6S H6A O4S . 0.85 1.95 2.764(3) 160.2
    O6S H6B O1S 1_655 0.85 2.00 2.840(2) 170.0
    C13 H13B Cg1 2_676 0.98 2.76 3.372(2) 121
data_global
_journal_date_recd_electronic     2009-05-28
_journal_date_accepted     2009-06-06
_journal_name_full     'Acta Crystallographica, Section E'
_journal_year     2009
_journal_volume     65
_journal_issue      7
_journal_page_first     m761
_journal_page_last     m762
_journal_paper_category     QM
_journal_coeditor_code     PV2164
_publ_contact_author_name     'Janet Soleimannejad'
_publ_contact_author_address
;
Faculty of Science, Department of Chemistry, Ilam University, Ilam, Iran
;
_publ_contact_author_email     'janet_soleimannejad@yahoo.com'
_publ_contact_author_fax     ?
_publ_contact_author_phone     ?
_publ_section_title
;\
(2,9-Dimethyl-1,10-phenanthroline)(4-hydroxypyridine-2,6-dicarboxylato)\
copper(II) trihydrate
;
loop_
    _publ_author_name
    _publ_author_footnote
    _publ_author_address
    'Soleimannejad, Janet' .
;
Faculty of Science, Department of Chemistry, Ilam University, Ilam, Iran
;
    'Aghabozorg, Hossein' .
;
Faculty of Chemistry, Islamic Azad University, North Tehran Branch, Tehran, Iran
;
    'Manteghi, Faranak' .
;
Department of Chemistry, Iran University of Science and Technology, Tehran, Iran
;
    'Najafi, Shokoh' .
;
Faculty of Science, Department of Chemistry, Ilam University, Ilam, Iran
;
