# Supplementary material for: (2,9-Dimethyl-1,10-phenanthroline)(4-hydroxy­pyridine-2,6-dicarboxyl­ato)copper(II) trihydrate
Source: Acta Crystallogr Sect E Struct Rep Online. 2009 Jun 13;65(Pt 7):m761–2. doi: 10.1107/S1600536809021588 (PMC2969473; doi:10.1107/S1600536809021588)
Supplement: Supplementary file 2 [file e-65-0m761-Isup2.hkl]

# 
# h,k,l, Fc-squared, Fo-squared, sigma(Fo-squared) and status flag 
# 
data_I
_shelx_title ' sn55blue_0m in P-1' 
_shelx_refln_list_code          4 
_shelx_F_calc_maximum      378.53 
_exptl_crystal_F_000      1044.00 
_reflns_d_resolution_high  0.6965 
 
loop_ 
 _symmetry_equiv_pos_as_xyz 
 'x, y, z' 
 '-x, -y, -z' 
 
_cell_length_a    10.0212 
_cell_length_b    14.8645 
_cell_length_c    15.4418 
_cell_angle_alpha  91.193 
_cell_angle_beta  106.836 
_cell_angle_gamma 109.263 
 
_shelx_F_squared_multiplier     1.000 
 
loop_ 
 _refln_index_h 
 _refln_index_k 
 _refln_index_l 
 _refln_F_squared_calc 
 _refln_F_squared_meas 
 _refln_F_squared_sigma 
 _refln_observed_status 
   1   0   0    11344.19    11695.23    179.30 o 
   2   0   0     8420.12     9394.50    149.31 o 
   3   0   0      363.46      496.26     12.07 o 
   4   0   0     4968.26     5087.07     60.64 o 
   5   0   0      106.70      108.39      8.24 o 
   6   0   0      197.88      227.56     14.65 o 
   7   0   0      117.78      149.65     14.65 o 
   8   0   0     1396.97     1344.49     78.92 o 
   9   0   0     1546.42     1387.47     62.86 o 
  10   0   0      159.04      109.32     27.65 o 
  11   0   0      270.86      234.97     38.17 o 
  12   0   0        0.51       13.40     26.14 o 
 -12   1   0        5.95       -5.39     25.32 o 
 -11   1   0      153.77      137.81     30.95 o 
 -10   1   0     1326.38     1351.17     65.19 o 
  -9   1   0      208.40      233.70     27.25 o 
  -8   1   0     1905.16     1805.60     57.98 o 
  -7   1   0     1996.07     1941.97     61.04 o 
  -6   1   0     4720.53     4730.41     73.90 o 
  -5   1   0     1700.86     1673.80     26.54 o 
  -4   1   0     8109.64     7977.08     82.16 o 
  -3   1   0       10.10        1.01      3.18 o 
  -2   1   0       21.40        2.10      3.89 o 
  -1   1   0      555.58      595.43     12.73 o 
   1   1   0     1961.62     1991.94     38.34 o 
   2   1   0     2437.24     2567.47     38.33 o 
   3   1   0     9441.76     9712.35    101.84 o 
   4   1   0     1712.37     1507.98     24.25 o 
   5   1   0     6231.87     6691.09     80.66 o 
   6   1   0      945.37      797.63     23.36 o 
   7   1   0     1672.61     1678.87     74.43 o 
   8   1   0     2244.02     2214.78     58.35 o 
   9   1   0       29.34        7.65     19.49 o 
  10   1   0      789.79      783.61     77.19 o 
  11   1   0      385.43      346.11     73.97 o 
  12   1   0       41.07       56.30     30.46 o 
 -13   2   0      112.51       52.20     31.45 o 
 -12   2   0     1437.87     1337.16     73.27 o 
 -11   2   0     1068.88     1150.81     79.34 o 
 -10   2   0      587.46      636.00     67.45 o 
  -9   2   0       11.15       14.57     14.12 o 
  -8   2   0      274.29      250.44     22.01 o 
  -7   2   0      150.61      139.50     13.02 o 
  -6   2   0       13.89       24.17      6.63 o 
  -5   2   0      319.84      312.10     10.25 o 
  -4   2   0     3522.70     3640.73     60.95 o 
  -3   2   0     3698.69     3543.75     48.15 o 
  -2   2   0       52.74       66.23      8.48 o 
  -1   2   0    13252.99    14222.51    163.69 o 
   0   2   0    55676.50    58068.72    851.03 o 
   1   2   0     6154.30     6279.45    100.87 o 
   2   2   0    52051.73    57528.39    544.67 o 
   3   2   0     9165.38     9351.25    100.21 o 
   4   2   0      104.22      187.87     10.34 o 
   5   2   0      268.30      295.93     14.45 o 
   6   2   0        0.05       -6.77      6.77 o 
   7   2   0       64.07       65.99     13.95 o 
   8   2   0      662.40      672.40     33.86 o 
   9   2   0       12.77       23.17     19.82 o 
  10   2   0      757.57      805.15     55.27 o 
  11   2   0      694.86      694.46     57.25 o 
  12   2   0        5.77      -14.06     26.47 o 
 -13   3   0       30.73       -6.04     48.80 o 
 -12   3   0      151.36      223.24     43.58 o 
 -11   3   0      266.77      324.56     40.05 o 
 -10   3   0     2145.34     2108.99     67.01 o 
  -9   3   0      108.98      107.54     15.12 o 
  -8   3   0     1848.46     1924.66     46.41 o 
  -7   3   0     9598.71     9911.05    144.41 o 
  -6   3   0      375.42      355.95     12.88 o 
  -5   3   0        6.10        9.12      3.78 o 
  -4   3   0     1613.31     1636.84     23.87 o 
  -3   3   0     1867.31     1759.37     24.83 o 
  -2   3   0       27.37       35.21      4.72 o 
  -1   3   0      330.49      382.57      9.31 o 
   0   3   0      229.53      195.70      9.99 o 
   1   3   0      366.11      369.89     12.00 o 
   2   3   0    21582.68    23223.14    228.21 o 
   3   3   0     1995.32     2192.67     33.20 o 
   4   3   0     4002.81     4056.59     70.93 o 
   5   3   0      752.33      761.72     24.93 o 
   6   3   0      564.28      522.85     23.47 o 
   7   3   0     1276.99     1306.63     42.49 o 
   8   3   0     1558.00     1414.11    154.24 o 
   9   3   0      210.81      180.75     31.16 o 
  10   3   0      307.00      229.19     36.65 o 
  11   3   0        0.74      -14.67     24.22 o 
  12   3   0       39.81       85.48     54.33 o 
 -13   4   0      160.11      104.11     31.81 o 
 -12   4   0      600.87      630.90    104.36 o 
 -11   4   0     3442.64     3419.51    111.73 o 
 -10   4   0      983.27     1010.33     43.51 o 
  -9   4   0        1.21       10.94     10.23 o 
  -8   4   0       32.19       14.90      9.03 o 
  -7   4   0      420.48      429.17     21.15 o 
  -6   4   0       69.06       75.48      7.48 o 
  -5   4   0       75.35       95.28      6.43 o 
  -4   4   0     5874.06     6047.02     59.87 o 
  -3   4   0     6312.34     6653.42     75.19 o 
  -2   4   0    23413.43    25447.66    216.00 o 
  -1   4   0      185.06      140.12     11.11 o 
   0   4   0     1686.52     2343.94     33.18 o 
   1   4   0       23.04       29.65      5.08 o 
   2   4   0     5334.62     6049.30     70.17 o 
   3   4   0     9454.81    10112.19    111.01 o 
   4   4   0       62.86      110.87      9.79 o 
   5   4   0      146.98      172.28     14.86 o 
   6   4   0      110.12      120.07     15.67 o 
   7   4   0      360.75      358.54     26.07 o 
   8   4   0       76.44       82.22     23.97 o 
   9   4   0      528.45      545.75     89.47 o 
  10   4   0      502.82      563.42     51.30 o 
  11   4   0      592.47      553.45    114.03 o 
 -13   5   0        7.33      -13.72     54.79 o 
 -12   5   0     1535.17     1482.23     74.82 o 
 -11   5   0      425.94      581.92     48.42 o 
 -10   5   0      615.78      569.88     33.12 o 
  -9   5   0      523.63      539.35     26.44 o 
  -8   5   0     5243.76     5333.34     79.99 o 
  -7   5   0     2153.78     2045.57     33.85 o 
  -6   5   0       45.05       35.56      6.94 o 
  -5   5   0      182.88      217.59      8.89 o 
  -4   5   0     1616.19     1690.30     22.40 o 
  -3   5   0     1305.20     1296.03     23.85 o 
  -2   5   0      113.65       93.10      5.79 o 
  -1   5   0       73.62       51.32      6.60 o 
   0   5   0     1398.05     1524.69     24.36 o 
   1   5   0     2566.27     2746.57     35.59 o 
   2   5   0    11146.65    12155.93    114.36 o 
   3   5   0     4307.55     4205.85     52.78 o 
   4   5   0      732.13      893.00     27.10 o 
   5   5   0      751.84      698.99     26.87 o 
   6   5   0       45.51       34.31     12.71 o 
   7   5   0     1076.92     1089.98     47.57 o 
   8   5   0      250.15      282.60     36.34 o 
   9   5   0       55.54       50.60     24.78 o 
  10   5   0        4.15        5.02     21.60 o 
  11   5   0        6.94       11.59     23.55 o 
 -13   6   0       39.84       49.31     29.83 o 
 -12   6   0        3.13      -12.35     21.47 o 
 -11   6   0        5.53       27.09     22.81 o 
 -10   6   0      310.46      267.13     22.40 o 
  -9   6   0       38.99       35.86     10.99 o 
  -8   6   0      255.35      253.16     25.71 o 
  -7   6   0      658.19      635.90     27.91 o 
  -6   6   0        3.49        7.22      5.25 o 
  -5   6   0      185.75      171.14      9.03 o 
  -4   6   0     5324.69     5430.28     56.58 o 
  -3   6   0    16389.04    17744.34    164.90 o 
  -2   6   0     4354.62     4357.88     46.00 o 
  -1   6   0     4453.40     4379.45     46.16 o 
   0   6   0     6005.92     6102.22     70.27 o 
   1   6   0       55.30       40.58      6.45 o 
   2   6   0      188.78      174.65     10.91 o 
   3   6   0       39.38       20.94      6.64 o 
   4   6   0      133.63      145.79     13.48 o 
   5   6   0      656.95      650.88     27.66 o 
   6   6   0        2.40       -4.84      9.80 o 
   7   6   0      716.15      708.31     62.56 o 
   8   6   0      173.73      153.80     28.00 o 
   9   6   0       22.47       19.23     20.70 o 
  10   6   0     1058.31     1028.63     59.36 o 
 -13   7   0       35.98       -4.44     26.23 o 
 -12   7   0      285.54      303.56     35.28 o 
 -11   7   0      241.75      243.84     36.64 o 
 -10   7   0       17.97       22.24     12.62 o 
  -9   7   0       19.07       15.25     10.75 o 
  -8   7   0     3429.87     3500.04     66.03 o 
  -7   7   0     1851.65     1814.87     32.29 o 
  -6   7   0       20.71       15.79      5.79 o 
  -5   7   0      404.76      424.75     13.12 o 
  -4   7   0     4547.99     4793.36     55.18 o 
  -3   7   0        2.36        6.95      3.75 o 
  -2   7   0     1213.72     1243.40     24.27 o 
  -1   7   0      188.98      186.56      8.26 o 
   0   7   0     8472.61     8555.53     95.50 o 
   1   7   0       22.31       45.18      6.99 o 
   2   7   0     1742.57     1561.76     31.45 o 
   3   7   0     2409.78     2264.55     39.69 o 
   4   7   0      207.15      194.57     15.39 o 
   5   7   0      363.05      355.04     23.09 o 
   6   7   0     1039.67     1059.81     42.42 o 
   7   7   0      740.61      794.81     45.44 o 
   8   7   0      236.96      203.51     33.72 o 
   9   7   0       54.68       44.58     22.65 o 
  10   7   0       26.14       30.49     31.64 o 
 -13   8   0      241.26      315.49     73.28 o 
 -12   8   0       21.55       56.36     22.45 o 
 -11   8   0      281.79      289.62     31.99 o 
 -10   8   0      211.22      207.87     23.22 o 
  -9   8   0      158.67      171.37     18.08 o 
  -8   8   0      118.87      129.07     13.62 o 
  -7   8   0      286.40      276.36     20.60 o 
  -6   8   0       52.91       54.95      7.92 o 
  -5   8   0     1941.44     1667.89     28.67 o 
  -4   8   0    11072.53    10895.89    104.00 o 
  -3   8   0     1047.96      997.10     17.97 o 
  -2   8   0     9251.45    10427.36     99.41 o 
  -1   8   0     2038.03     1893.15     29.99 o 
   0   8   0      625.75      612.43     18.18 o 
   1   8   0      248.99      264.76     13.75 o 
   2   8   0     1274.78     1256.35     30.16 o 
   3   8   0      724.70      781.81     23.83 o 
   4   8   0      134.66      110.94     14.54 o 
   5   8   0      157.50      144.43     19.78 o 
   6   8   0      982.69      958.06     42.81 o 
   7   8   0      577.72      542.96     45.65 o 
   8   8   0       19.50       11.42     26.96 o 
   9   8   0       99.73       98.82     31.98 o 
  10   8   0      564.40      507.98     67.42 o 
 -13   9   0      106.04       91.25     31.59 o 
 -12   9   0       65.66       34.87     21.51 o 
 -11   9   0      613.30      614.52     43.07 o 
 -10   9   0      161.52      159.83     25.14 o 
  -9   9   0     1060.63     1143.53     43.70 o 
  -8   9   0     2137.99     2181.93     45.78 o 
  -7   9   0     1212.45     1214.96     28.86 o 
  -6   9   0      417.16      424.53     16.16 o 
  -5   9   0      594.84      542.65     16.98 o 
  -4   9   0       97.72      103.46      8.24 o 
  -3   9   0       85.10       68.53      6.63 o 
  -2   9   0       74.23       93.99      7.44 o 
  -1   9   0     1998.65     2060.28     33.09 o 
   0   9   0     4359.67     4611.00     57.91 o 
   1   9   0        8.76        6.48      6.85 o 
   2   9   0     1990.60     1957.18     40.55 o 
   3   9   0      991.95     1054.43     28.60 o 
   4   9   0     1005.61     1048.05     73.23 o 
   5   9   0      341.59      376.21     33.29 o 
   6   9   0     1414.70     1569.08     60.81 o 
   7   9   0      458.16      396.27     38.01 o 
   8   9   0       90.10       75.08     24.65 o 
   9   9   0       87.48       90.71     29.50 o 
 -13  10   0      136.85      155.70     31.28 o 
 -12  10   0       44.50       12.01     21.10 o 
 -11  10   0      180.38      200.76     29.20 o 
 -10  10   0      111.46      116.35     23.48 o 
  -9  10   0       85.30      105.01     18.31 o 
  -8  10   0      504.65      498.52     28.78 o 
  -7  10   0      581.46      585.99     23.75 o 
  -6  10   0       37.11       24.64      7.29 o 
  -5  10   0     1188.04     1079.39     23.87 o 
  -4  10   0     3050.74     2789.58     41.04 o 
  -3  10   0     1019.62     1001.38     20.01 o 
  -2  10   0      272.12      305.63     12.14 o 
  -1  10   0     4188.48     4112.36     50.61 o 
   0  10   0       24.50        5.25      6.64 o 
   1  10   0      334.05      375.30     19.18 o 
   2  10   0      111.01      137.84     15.01 o 
   3  10   0      409.13      393.10     26.62 o 
   4  10   0        7.20       14.99     13.31 o 
   5  10   0      286.61      281.72     27.61 o 
   6  10   0      718.84      707.46     46.05 o 
   7  10   0        8.51       16.85     24.82 o 
   8  10   0        0.47      -11.44     26.68 o 
   9  10   0       61.80      105.89     59.85 o 
 -13  11   0      159.78      166.75     32.07 o 
 -12  11   0      610.85      682.91     54.25 o 
 -11  11   0     1748.85     1755.66     67.30 o 
 -10  11   0      256.74      254.51     30.39 o 
  -9  11   0      281.70      304.88     23.24 o 
  -8  11   0     1291.20     1292.54     51.16 o 
  -7  11   0        5.89        4.05      9.48 o 
  -6  11   0       52.39       38.68      8.20 o 
  -5  11   0       47.41       44.36      8.04 o 
  -4  11   0        0.07       -5.47      5.49 o 
  -3  11   0       38.24       33.97      7.81 o 
  -2  11   0      483.11      542.62     21.80 o 
  -1  11   0     1746.36     1777.87     37.85 o 
   0  11   0      970.58      961.26     36.41 o 
   1  11   0      163.85      185.59     26.04 o 
   2  11   0      466.82      467.93     28.80 o 
   3  11   0       13.47       25.01     15.19 o 
   4  11   0       28.96       38.33     18.95 o 
   5  11   0       70.81       59.10     22.45 o 
   6  11   0     1519.70     1678.65    277.62 o 
   7  11   0      140.48      161.08     35.75 o 
   8  11   0        0.10       20.28     28.18 o 
 -13  12   0       22.11       46.62     26.18 o 
 -12  12   0       32.50       77.74     25.11 o 
 -11  12   0       79.30       70.20     23.23 o 
 -10  12   0        0.23       -5.42     16.41 o 
  -9  12   0       17.12        5.28     12.20 o 
  -8  12   0      646.26      683.26     30.99 o 
  -7  12   0     1323.99     1307.63     39.35 o 
  -6  12   0       15.66       16.20      9.25 o 
  -5  12   0     1324.81     1346.49     31.61 o 
  -4  12   0      288.73      287.10     26.66 o 
  -3  12   0     1125.87     1052.35     27.66 o 
  -2  12   0     1457.89     1422.61     47.13 o 
  -1  12   0     2816.59     2832.24     94.30 o 
   0  12   0      142.71      127.98     25.76 o 
   1  12   0      137.80      157.70     17.51 o 
   2  12   0      229.67      223.27     39.69 o 
   3  12   0        1.91       13.00     16.40 o 
   4  12   0       44.99       45.81     20.88 o 
   5  12   0       96.31       46.84     26.87 o 
   6  12   0       23.84       34.28     26.83 o 
   7  12   0      140.43       51.27     30.70 o 
 -13  13   0       91.17       54.17     55.56 o 
 -12  13   0      366.66      307.01     45.12 o 
 -11  13   0     2910.38     3025.37    143.19 o 
 -10  13   0      222.36      190.64     56.25 o 
  -9  13   0       17.24       13.34     17.41 o 
  -8  13   0     1099.67     1067.97     44.31 o 
  -7  13   0      328.49      367.43     28.49 o 
  -6  13   0       54.30       64.72     15.44 o 
  -5  13   0       62.62       70.12     12.06 o 
  -4  13   0       88.54       92.84     11.62 o 
  -3  13   0      102.58      120.41     13.08 o 
  -2  13   0      132.96      121.82     15.57 o 
  -1  13   0      787.66      766.17     32.28 o 
   0  13   0      381.52      372.88     24.56 o 
   1  13   0       18.47       48.77     18.37 o 
   2  13   0       25.46       10.55     16.18 o 
   3  13   0      952.31     1076.40     55.09 o 
   4  13   0      116.76      112.96     26.11 o 
   5  13   0       18.78        1.75     49.49 o 
   6  13   0      369.96      359.60     89.09 o 
   7  13   0       43.44        6.10     29.07 o 
 -12  14   0       43.05       35.04     29.25 o 
 -11  14   0       23.20       17.02     24.85 o 
 -10  14   0       18.02       -0.46     22.72 o 
  -9  14   0      265.69      268.30     32.64 o 
  -8  14   0      427.73      387.22     31.09 o 
  -7  14   0      416.37      401.48     30.67 o 
  -6  14   0      145.15      179.87     21.98 o 
  -5  14   0      682.33      740.76     34.51 o 
  -4  14   0     1433.89     1406.95     38.04 o 
  -3  14   0      351.52      312.49     22.60 o 
  -2  14   0      509.60      456.72     26.47 o 
  -1  14   0      550.09      568.84     29.94 o 
   0  14   0       82.08       67.50     25.10 o 
   1  14   0        1.88        4.73     16.39 o 
   2  14   0       16.04       11.12     17.65 o 
   3  14   0      558.55      566.07     58.11 o 
   4  14   0      225.19      230.43     39.71 o 
   5  14   0       22.83       -3.07     25.04 o 
   6  14   0       16.92       39.23     57.78 o 
 -12  15   0      283.85      351.37     51.72 o 
 -11  15   0     1179.65     1149.37     73.82 o 
 -10  15   0      535.71      564.41     45.18 o 
  -9  15   0      987.34     1006.59     93.90 o 
  -8  15   0      822.71      830.70     50.37 o 
  -7  15   0        0.17        8.03     13.91 o 
  -6  15   0       18.13       10.78     14.15 o 
  -5  15   0       29.52       19.30     12.67 o 
  -4  15   0       37.28       35.01     12.18 o 
  -3  15   0       21.96        6.42     12.88 o 
  -2  15   0      282.74      288.74     23.69 o 
  -1  15   0     1079.80     1054.96     44.07 o 
   0  15   0        5.15       14.96     19.15 o 
   1  15   0       43.47       18.11     19.83 o 
   2  15   0     2009.95     2320.33     81.93 o 
   3  15   0     1508.96     1572.15     98.50 o 
   4  15   0       70.86      115.24     33.21 o 
   5  15   0      126.30       99.36     36.06 o 
 -12  16   0       45.97       80.55     34.21 o 
 -11  16   0        6.04       35.68     31.23 o 
 -10  16   0       89.70       96.38     26.88 o 
  -9  16   0      277.63      313.41     37.49 o 
  -8  16   0      451.27      539.68     48.24 o 
  -7  16   0      137.21      131.76     27.13 o 
  -6  16   0      914.45      895.75     68.05 o 
  -5  16   0      581.97      581.22     59.81 o 
  -4  16   0     1298.64     1240.05     48.54 o 
  -3  16   0      135.96      131.43     21.32 o 
  -2  16   0      953.58      959.50     51.48 o 
  -1  16   0      827.73      841.25     49.73 o 
   0  16   0        8.06        3.09     19.96 o 
   1  16   0       76.96       25.65     20.78 o 
   2  16   0      165.55      146.21     32.00 o 
   3  16   0       21.70       19.14     26.66 o 
   4  16   0       78.03       94.92     36.24 o 
 -11  17   0       58.06       80.47     44.74 o 
 -10  17   0       14.63        7.96     23.78 o 
  -9  17   0      457.20      547.13     65.73 o 
  -8  17   0      200.18      237.67     34.14 o 
  -7  17   0        1.41      -14.40     18.65 o 
  -6  17   0       11.29       -1.10     18.59 o 
  -5  17   0        1.31      -10.55     21.62 o 
  -4  17   0      199.48      153.39     31.96 o 
  -3  17   0      282.11      280.33     56.24 o 
  -2  17   0      852.28      891.29     64.29 o 
  -1  17   0      669.35      626.17    144.03 o 
   0  17   0       13.28        5.46     21.24 o 
   1  17   0     1095.09     1117.33     97.61 o 
   2  17   0     1231.23     1402.53     82.63 o 
   3  17   0      201.72      170.89     41.00 o 
 -10  18   0       21.78       64.14     27.05 o 
  -9  18   0      105.22      112.30     29.28 o 
  -8  18   0      596.97      676.40     52.60 o 
  -7  18   0        0.31       10.81     21.02 o 
  -6  18   0      378.94      402.16     41.80 o 
  -5  18   0      655.85      753.66     62.51 o 
  -4  18   0       76.53       90.71     24.86 o 
  -3  18   0      400.53      422.12     42.01 o 
  -2  18   0      761.18      623.52    168.97 o 
  -1  18   0      199.02      237.17     46.04 o 
   0  18   0       12.10       19.55     29.70 o 
   1  18   0       17.29       42.82     31.35 o 
   2  18   0      230.47      252.63     47.17 o 
 -10  19   0      151.09      118.79     33.51 o 
  -9  19   0      151.10      208.62     38.03 o 
  -8  19   0       58.88       37.34     35.04 o 
  -7  19   0       17.90        6.03     22.30 o 
  -6  19   0       49.54       33.15     29.68 o 
  -5  19   0      207.68      233.76     44.05 o 
  -4  19   0       28.42       62.15     31.69 o 
  -3  19   0      193.90      209.06     33.17 o 
  -2  19   0      496.55      503.06     56.78 o 
  -1  19   0      167.87      214.53     42.86 o 
   0  19   0       86.99       32.53     34.97 o 
   1  19   0      676.10      569.37     80.42 o 
  -8  20   0      182.81      196.96     37.32 o 
  -7  20   0        1.76       -9.18     29.70 o 
  -6  20   0      271.88      249.28     66.68 o 
  -5  20   0      404.93      408.53     65.84 o 
  -4  20   0        2.66      -16.53     28.11 o 
  -3  20   0        2.82        2.98     31.79 o 
  -2  20   0        4.80       -1.30     31.92 o 
  -1  20   0       91.40       69.34     36.45 o 
  -6  21   0       11.26       15.24     32.54 o 
  -5  21   0      178.72      204.55     46.24 o 
  -4  21   0       46.73       81.98     38.97 o 
  -3  21   0       43.43       69.04     37.84 o 
   3 -21   1       81.89       95.44     50.57 o 
   4 -21   1       33.89       47.46     58.47 o 
   5 -21   1        1.25       16.54     32.38 o 
   6 -21   1        1.28      -16.74     29.78 o 
   0 -20   1      105.28       30.85     42.66 o 
   1 -20   1      166.93      151.66     42.57 o 
   2 -20   1       23.26        7.93     30.86 o 
   3 -20   1      441.67      421.99    152.47 o 
   4 -20   1      478.50      479.07     61.31 o 
   5 -20   1        0.18       10.99     30.65 o 
   6 -20   1      408.09      449.47    127.61 o 
   7 -20   1      329.49      318.53     42.59 o 
   8 -20   1      183.59      180.81     37.43 o 
   0 -19   1     1140.48     1143.66     77.94 o 
   1 -19   1      101.89      110.55     35.36 o 
   2 -19   1        7.48      -17.54     25.88 o 
   3 -19   1      432.80      311.47     58.32 o 
   4 -19   1       25.41       19.59     27.83 o 
   5 -19   1       97.97       79.85     26.83 o 
   6 -19   1      107.67       93.16     42.61 o 
   7 -19   1      259.42      262.22     43.97 o 
   8 -19   1        6.41       -7.87     24.08 o 
   9 -19   1       24.72       11.62     26.20 o 
  -2 -18   1       90.56       77.65     41.44 o 
  -1 -18   1       60.01       31.00     39.44 o 
   0 -18   1      396.68      413.33     82.64 o 
   1 -18   1        7.71       -5.30     25.43 o 
   2 -18   1      134.83       18.23     39.82 o 
   3 -18   1      866.96      955.81    114.95 o 
   4 -18   1      638.41      652.19     59.80 o 
   5 -18   1       30.32       13.19     18.02 o 
   6 -18   1      845.54      932.73    101.19 o 
   7 -18   1      193.97      151.39     37.71 o 
   8 -18   1        2.83       -5.73     21.87 o 
   9 -18   1       51.28       37.19     25.06 o 
  10 -18   1       65.54       76.87     30.27 o 
  -4 -17   1      166.30      108.50     60.16 o 
  -3 -17   1      272.77      291.40     47.02 o 
  -2 -17   1       31.97       22.03     29.09 o 
  -1 -17   1      748.02      901.01     86.71 o 
   0 -17   1       21.05       59.60     30.42 o 
   1 -17   1       10.81        7.60     23.45 o 
   2 -17   1      176.37      191.75     70.52 o 
   3 -17   1      164.46      218.07     39.36 o 
   4 -17   1        0.76        4.53     18.51 o 
   5 -17   1       27.67        4.12     16.30 o 
   6 -17   1      133.56      117.22     37.91 o 
   7 -17   1      394.08      541.95     73.80 o 
   8 -17   1       94.46       61.85     25.25 o 
   9 -17   1     1454.43     1773.19    119.01 o 
  10 -17   1      128.26      152.96     44.59 o 
  11 -17   1       67.78       63.45     34.13 o 
  -5 -16   1      326.78      306.17     82.41 o 
  -4 -16   1        2.78      -10.97     26.37 o 
  -3 -16   1       11.89       36.04     29.31 o 
  -2 -16   1        0.00       -2.58     20.00 o 
  -1 -16   1      195.50      224.89     31.19 o 
   0 -16   1        1.96       14.15     19.25 o 
   1 -16   1       63.81       29.49     24.31 o 
   2 -16   1      273.35      223.87     36.91 o 
   3 -16   1     1753.32     1949.80     91.48 o 
   4 -16   1      449.69      458.18     29.70 o 
   5 -16   1      543.98      507.20     28.13 o 
   6 -16   1      359.04      352.47     27.31 o 
   7 -16   1      796.47      869.40     64.14 o 
   8 -16   1       67.36       55.34     22.25 o 
   9 -16   1       81.39       87.87     25.53 o 
  10 -16   1       40.77       35.90     31.18 o 
  11 -16   1      127.25      123.26     36.11 o 
  -5 -15   1      131.53       96.41     35.12 o 
  -4 -15   1      179.79      131.42     30.40 o 
  -3 -15   1       46.04       56.33     24.64 o 
  -2 -15   1        1.15      -16.66     17.97 o 
  -1 -15   1      553.51      641.93     43.95 o 
   0 -15   1      323.23      344.34     34.30 o 
   1 -15   1       25.67       42.21     18.53 o 
   2 -15   1      311.05      301.80     30.73 o 
   3 -15   1      274.18      341.33     25.47 o 
   4 -15   1      596.83      541.16     27.89 o 
   5 -15   1      165.66      155.60     17.54 o 
   6 -15   1      115.30       79.19     16.12 o 
   7 -15   1      156.41      143.94     22.58 o 
   8 -15   1        0.61       -6.00     17.13 o 
   9 -15   1      414.85      437.62     41.19 o 
  10 -15   1      106.69      154.40     29.00 o 
  11 -15   1       99.76      114.72     34.87 o 
  12 -15   1       29.10       20.28     29.78 o 
  -6 -14   1        2.38       18.66     28.86 o 
  -5 -14   1       10.50        3.14     23.41 o 
  -4 -14   1      335.57      265.73     34.39 o 
  -3 -14   1      177.55      120.94     33.39 o 
  -2 -14   1      118.42      147.49     26.73 o 
  -1 -14   1     1164.71     1176.94     63.05 o 
   0 -14   1       85.53      102.33     21.89 o 
   1 -14   1       20.94       37.07     16.75 o 
   2 -14   1     1348.90     1383.75     46.89 o 
   3 -14   1     1067.23     1133.46     38.04 o 
   4 -14   1       32.80       54.89     12.26 o 
   5 -14   1      411.85      379.68     22.63 o 
   6 -14   1     1778.72     1785.56     44.44 o 
   7 -14   1      455.39      455.20     44.71 o 
   8 -14   1        0.01       -4.57     14.37 o 
   9 -14   1      427.81      431.81     44.43 o 
  10 -14   1      189.20      226.06     38.87 o 
  11 -14   1       44.21       37.88     27.86 o 
  12 -14   1       22.47        7.54     29.56 o 
  -7 -13   1       72.05       81.28     96.53 o 
  -6 -13   1        4.17        9.32     31.54 o 
  -5 -13   1      156.91      225.49     39.14 o 
  -4 -13   1     1100.81     1176.10     74.75 o 
  -3 -13   1       79.56       70.56     21.57 o 
  -2 -13   1       97.56      108.08     22.00 o 
  -1 -13   1      339.48      318.71     46.31 o 
   0 -13   1      585.26      535.59     35.44 o 
   1 -13   1       74.81       77.29     14.08 o 
   2 -13   1     1491.08     1580.04     41.03 o 
   3 -13   1      363.44      373.09     20.96 o 
   4 -13   1      270.53      268.36     18.53 o 
   5 -13   1        2.43       -3.69      8.48 o 
   6 -13   1     1237.58     1123.64     37.60 o 
   7 -13   1      728.61      708.78     32.17 o 
   8 -13   1        0.28        9.15     12.11 o 
   9 -13   1      518.00      573.05     35.17 o 
  10 -13   1     1470.91     1500.06     92.62 o 
  11 -13   1      337.60      335.11     37.71 o 
  12 -13   1       33.05       53.34     25.12 o 
  -8 -12   1      352.85      423.73     90.70 o 
  -7 -12   1       30.67       12.66     26.69 o 
  -6 -12   1       19.48       -3.72     22.89 o 
  -5 -12   1        3.14        2.44     19.34 o 
  -4 -12   1      509.06      441.30     38.16 o 
  -3 -12   1       20.06       13.48     15.74 o 
  -2 -12   1      220.57      233.10     29.12 o 
  -1 -12   1      288.98      288.55     28.01 o 
   0 -12   1     2245.75     2242.24     51.10 o 
   1 -12   1      907.28      962.56     28.98 o 
   2 -12   1     3322.90     3370.70     68.67 o 
   3 -12   1      720.49      720.43     23.52 o 
   4 -12   1      134.37      131.59     12.87 o 
   5 -12   1      252.50      320.00     17.32 o 
   6 -12   1     1907.25     1896.73     42.68 o 
   7 -12   1      495.04      435.90     22.79 o 
   8 -12   1       76.51       65.29     21.28 o 
   9 -12   1        6.25       -2.23     12.65 o 
  10 -12   1        0.00        6.26     17.54 o 
  11 -12   1      104.18       71.51     26.48 o 
  12 -12   1      166.09      147.63     33.90 o 
  13 -12   1       11.55       16.94     25.08 o 
  -8 -11   1       64.22       89.69     33.34 o 
  -7 -11   1       38.96       32.21     31.23 o 
  -6 -11   1        5.23        5.74     23.70 o 
  -5 -11   1     1783.17     1737.46     57.48 o 
  -4 -11   1     1688.84     1697.61     74.80 o 
  -3 -11   1       44.91       40.18     15.74 o 
  -2 -11   1       10.80        1.99     10.77 o 
  -1 -11   1      553.91      547.82     36.31 o 
   0 -11   1      616.46      592.60     21.34 o 
   1 -11   1        4.09        5.02      6.43 o 
   2 -11   1     2935.43     2965.70     44.03 o 
   3 -11   1       84.65       89.92      9.21 o 
   4 -11   1       89.99      101.97     15.20 o 
   5 -11   1      328.58      341.02     17.90 o 
   6 -11   1     1986.91     1945.84     56.20 o 
   7 -11   1      173.32      173.87     14.55 o 
   8 -11   1      633.04      618.28     32.92 o 
   9 -11   1     2011.57     2198.03     55.30 o 
  10 -11   1     1669.18     1867.50     67.50 o 
  11 -11   1      345.82      364.47     58.50 o 
  12 -11   1       91.91       87.01     25.79 o 
  13 -11   1      136.96       90.17     54.89 o 
  -9 -10   1      388.21      396.31     50.20 o 
  -8 -10   1      578.29      522.01     45.05 o 
  -7 -10   1      219.74      221.61     31.64 o 
  -6 -10   1      145.59      101.54     21.14 o 
  -5 -10   1      243.83      235.64     39.30 o 
  -4 -10   1       13.18       14.55     12.97 o 
  -3 -10   1        3.65        0.62      9.51 o 
  -2 -10   1       65.04       75.29     11.56 o 
  -1 -10   1      397.76      341.46     20.89 o 
   0 -10   1     7484.43     7875.89     94.57 o 
   1 -10   1      507.98      465.96     15.20 o 
   2 -10   1     3933.81     3913.42     46.24 o 
   3 -10   1     2854.73     2648.15     36.96 o 
   4 -10   1        1.97        3.12      5.42 o 
   5 -10   1     5342.03     5438.75     66.81 o 
   6 -10   1      212.61      245.96     15.50 o 
   7 -10   1     1093.12     1067.38     40.10 o 
   8 -10   1      148.21      164.26     17.58 o 
   9 -10   1       85.96       67.98     16.74 o 
  10 -10   1       96.97       70.56     21.19 o 
  11 -10   1        6.00      -17.76     17.76 o 
  12 -10   1      176.40      121.97     28.42 o 
  13 -10   1      510.30      511.07     80.99 o 
  -9  -9   1        2.37        7.14     23.12 o 
  -8  -9   1       13.39      -18.31     18.31 o 
  -7  -9   1       10.72       27.10     24.98 o 
  -6  -9   1        2.65        9.24     14.45 o 
  -5  -9   1     1919.41     2063.06     59.04 o 
  -4  -9   1       11.77       24.40     10.99 o 
  -3  -9   1      357.81      364.61     19.41 o 
  -2  -9   1      600.69      560.73     21.91 o 
  -1  -9   1    11290.80    11444.18    138.17 o 
   0  -9   1     1358.33     1428.13     28.84 o 
   1  -9   1       30.84       28.23      5.54 o 
   2  -9   1      828.75      924.88     19.21 o 
   3  -9   1      190.47      223.09     10.07 o 
   4  -9   1       26.07        8.27      5.11 o 
   5  -9   1     3303.63     3226.91     45.14 o 
   6  -9   1      155.24      146.04     10.96 o 
   7  -9   1      600.97      574.90     28.18 o 
   8  -9   1      556.00      538.81     26.31 o 
   9  -9   1      518.53      542.86     31.67 o 
  10  -9   1     1305.27     1362.65     56.19 o 
  11  -9   1      462.81      431.54     38.84 o 
  12  -9   1      221.87      198.51     32.01 o 
  13  -9   1      204.26      192.98     34.25 o 
 -10  -8   1       10.12        0.22     23.66 o 
  -9  -8   1      525.69      553.73     45.82 o 
  -8  -8   1      270.72      291.83     33.79 o 
  -7  -8   1        6.45       11.45     17.13 o 
  -6  -8   1        1.43       19.84     14.10 o 
  -5  -8   1       22.39       23.29     11.29 o 
  -4  -8   1     1186.09     1142.64     35.16 o 
  -3  -8   1      252.13      221.02     14.39 o 
  -2  -8   1     2787.52     2975.97     50.05 o 
  -1  -8   1     6027.01     6255.26     77.32 o 
   0  -8   1     6362.77     6600.70     73.47 o 
   1  -8   1      498.12      470.58     17.64 o 
   2  -8   1     1397.49     1240.90     21.14 o 
   3  -8   1     1502.36     1480.69     26.03 o 
   4  -8   1     1711.31     1971.87     31.67 o 
   5  -8   1     3791.20     3976.99     48.02 o 
   6  -8   1      388.37      328.12     15.45 o 
   7  -8   1      549.33      501.68     20.25 o 
   8  -8   1      517.67      471.32     22.08 o 
   9  -8   1      365.61      276.66     31.33 o 
  10  -8   1      203.27      173.84     22.33 o 
  11  -8   1        9.79       21.26     19.29 o 
  12  -8   1     1746.72     1798.81     85.00 o 
  13  -8   1     2109.12     2024.91     92.30 o 
 -10  -7   1        3.55        3.48     30.69 o 
  -9  -7   1        4.02       13.18     20.20 o 
  -8  -7   1      395.95      420.43     39.19 o 
  -7  -7   1      215.20      216.28     35.82 o 
  -6  -7   1       37.65       40.49     16.06 o 
  -5  -7   1       34.73       42.75     12.16 o 
  -4  -7   1      988.08      941.76     37.60 o 
  -3  -7   1       39.04       50.51      8.51 o 
  -2  -7   1     4125.12     4236.61     61.55 o 
  -1  -7   1     1519.20     1613.68     27.65 o 
   0  -7   1     2659.34     2708.45     36.70 o 
   1  -7   1     1426.85     1607.63     21.44 o 
   2  -7   1     1542.82     1781.42     30.74 o 
   3  -7   1      694.92      777.03     16.87 o 
   4  -7   1       30.64       55.74      6.10 o 
   5  -7   1     2475.36     2338.02     32.71 o 
   6  -7   1     1249.54     1200.89     25.53 o 
   7  -7   1      282.15      269.70     14.13 o 
   8  -7   1      429.86      453.48     23.71 o 
   9  -7   1      640.10      651.87     30.17 o 
  10  -7   1     1921.69     2050.99     70.37 o 
  11  -7   1       77.69       85.79     23.57 o 
  12  -7   1     1420.39     1467.54    110.82 o 
  13  -7   1       88.30      146.34     36.88 o 
 -11  -6   1      100.96      110.04     40.73 o 
 -10  -6   1       14.68        4.20     21.57 o 
  -9  -6   1      256.94      270.64     38.34 o 
  -8  -6   1     1379.03     1327.48     66.49 o 
  -7  -6   1       81.99       78.19     29.13 o 
  -6  -6   1      691.74      670.07     34.84 o 
  -5  -6   1     1787.98     1871.30     59.41 o 
  -4  -6   1     1854.31     2100.18     45.47 o 
  -3  -6   1      467.18      521.35     17.42 o 
  -2  -6   1     2673.31     2525.63     34.58 o 
  -1  -6   1     8753.39     8679.83     89.59 o 
   0  -6   1      663.37      760.08     17.48 o 
   1  -6   1     3085.61     3090.64     36.75 o 
   2  -6   1     8014.76     8050.30     80.70 o 
   3  -6   1    14771.76    15830.87    149.04 o 
   4  -6   1     3275.69     3604.84     44.40 o 
   5  -6   1     1545.61     1537.09     26.29 o 
   6  -6   1      849.63      962.41     40.77 o 
   7  -6   1      102.23      116.42     10.14 o 
   8  -6   1       93.48       77.53     13.32 o 
   9  -6   1      535.89      517.22     32.46 o 
  10  -6   1      282.25      284.32     27.00 o 
  11  -6   1      510.16      432.80     38.38 o 
  12  -6   1      161.22      229.05     39.45 o 
  13  -6   1     1419.85     1293.70     77.76 o 
 -11  -5   1        1.93       16.13     28.54 o 
 -10  -5   1      117.46       73.83     29.20 o 
  -9  -5   1      626.51      549.66     47.97 o 
  -8  -5   1     1032.70     1101.07     50.62 o 
  -7  -5   1      143.98      160.79     20.18 o 
  -6  -5   1     1840.85     1790.57     49.71 o 
  -5  -5   1      706.03      689.59     27.52 o 
  -4  -5   1     3221.06     3333.81     58.87 o 
  -3  -5   1      454.93      526.55     18.97 o 
  -2  -5   1       52.60       11.02      4.88 o 
  -1  -5   1     1026.39     1018.92     18.47 o 
   0  -5   1     1475.65     1694.35     25.92 o 
   1  -5   1      903.12      955.34     16.37 o 
   2  -5   1     6068.59     6147.75     59.66 o 
   3  -5   1     2816.51     3014.38     39.68 o 
   4  -5   1      122.35      105.10      7.38 o 
   5  -5   1     3801.50     3591.85     42.58 o 
   6  -5   1     5692.84     5380.25     67.34 o 
   7  -5   1       16.11       20.11      6.90 o 
   8  -5   1     2013.47     2103.14     44.67 o 
   9  -5   1      367.97      438.26     28.73 o 
  10  -5   1     1913.86     1970.76     58.88 o 
  11  -5   1      879.03      959.41     86.87 o 
  12  -5   1     1503.59     1474.08    110.19 o 
  13  -5   1      181.99      167.34     37.78 o 
 -11  -4   1      356.35      347.24     45.00 o 
 -10  -4   1       17.54       27.15     23.05 o 
  -9  -4   1      451.13      439.78     53.02 o 
  -8  -4   1        9.14       12.73     13.51 o 
  -7  -4   1       74.55       86.25     16.00 o 
  -6  -4   1     1603.01     1724.68     47.02 o 
  -5  -4   1       55.69       68.64     16.33 o 
  -4  -4   1    18733.45    20207.90    246.27 o 
  -3  -4   1     1495.03     1500.70     29.46 o 
  -2  -4   1    15134.82    16169.93    164.44 o 
  -1  -4   1       19.06       51.66      7.76 o 
   0  -4   1     2180.17     2197.55     34.02 o 
   1  -4   1    26241.04    26949.86    277.20 o 
   2  -4   1   143287.53   149638.11   1402.62 o 
   3  -4   1      940.79      891.65     15.89 o 
   4  -4   1       58.25       86.39      7.64 o 
   5  -4   1     1805.72     1712.72     25.45 o 
   6  -4   1      416.67      407.59     19.42 o 
   7  -4   1      108.52      115.17     11.25 o 
   8  -4   1       40.59       65.87     12.94 o 
   9  -4   1      369.84      416.65     27.94 o 
  10  -4   1     6288.20     6216.37    118.58 o 
  11  -4   1      872.65      708.24     62.54 o 
  12  -4   1      798.19      826.77     61.31 o 
  13  -4   1     1462.38     1309.04     77.48 o 
 -12  -3   1      175.01      143.93     35.85 o 
 -11  -3   1       31.88       29.33     24.96 o 
 -10  -3   1      151.35      160.74     73.82 o 
  -9  -3   1     1394.82     1334.90    104.97 o 
  -8  -3   1     1688.14     1617.64     50.30 o 
  -7  -3   1     1328.79     1227.01     40.60 o 
  -6  -3   1      967.82      991.42     33.62 o 
  -5  -3   1     6950.52     7116.42    102.27 o 
  -4  -3   1    13695.23    14480.65    152.40 o 
  -3  -3   1     4329.90     4252.85     57.40 o 
  -2  -3   1     2917.31     3005.61     41.81 o 
  -1  -3   1     3731.61     3791.20     51.21 o 
   0  -3   1      301.72      285.92     10.54 o 
   1  -3   1      622.30      575.43     15.46 o 
   2  -3   1    12372.91    13444.96    158.23 o 
   3  -3   1     1425.66     1385.85     21.59 o 
   4  -3   1        8.55       -1.90      3.80 o 
   5  -3   1     7398.90     7074.57     74.85 o 
   6  -3   1     3474.97     3375.47     56.31 o 
   7  -3   1     1961.72     2053.77     44.69 o 
   8  -3   1     1902.32     1798.22     49.59 o 
   9  -3   1      442.31      435.82     32.55 o 
  10  -3   1      173.65      162.43     71.36 o 
  11  -3   1      150.15      128.21     31.05 o 
  12  -3   1       30.26       13.96     25.52 o 
  13  -3   1      239.55      185.37     54.71 o 
 -12  -2   1      458.05      501.27     50.57 o 
 -11  -2   1       36.36       37.79     25.84 o 
 -10  -2   1      181.71      180.69     38.29 o 
  -9  -2   1      743.87      762.23     73.91 o 
  -8  -2   1        8.38        0.89     11.69 o 
  -7  -2   1      482.46      450.90     25.79 o 
  -6  -2   1       28.48       22.22     12.03 o 
  -5  -2   1       72.28       48.60      7.46 o 
  -4  -2   1     5676.04     6647.67     83.59 o 
  -3  -2   1      520.39      476.90     13.99 o 
  -2  -2   1   123813.20   127018.52   1299.38 o 
  -1  -2   1    12228.58    12611.85    189.48 o 
   0  -2   1     1602.24     1833.70     28.45 o 
   1  -2   1    12197.18    13105.66    168.88 o 
   2  -2   1    33067.13    34052.54    429.63 o 
   3  -2   1      694.06      647.23     13.33 o 
   4  -2   1      126.26      135.11      9.03 o 
   5  -2   1     2218.35     2214.17     31.87 o 
   6  -2   1       39.78       36.62      7.26 o 
   7  -2   1       88.50       96.68     12.61 o 
   8  -2   1      106.27      152.91     21.06 o 
   9  -2   1      110.48      130.96     35.45 o 
  10  -2   1     1934.39     1947.33     80.27 o 
  11  -2   1       80.80      106.15     38.52 o 
  12  -2   1     2967.75     2893.35    110.29 o 
 -12  -1   1      424.66      441.53     51.72 o 
 -11  -1   1       56.08       93.37     29.00 o 
 -10  -1   1      365.54      345.96     38.41 o 
  -9  -1   1     3515.69     3637.55     99.17 o 
  -8  -1   1     2732.16     2757.71     65.44 o 
  -7  -1   1      184.47      195.39     18.33 o 
  -6  -1   1     2491.25     2488.59     43.65 o 
  -5  -1   1    10700.94    11062.01    120.42 o 
  -4  -1   1     1191.48     1051.85     22.20 o 
  -3  -1   1     8876.12     9760.70    109.91 o 
  -2  -1   1     3351.31     3522.14     43.71 o 
  -1  -1   1      822.69      761.19     15.59 o 
   0  -1   1      438.93      391.78     10.58 o 
   1  -1   1     2185.93     2196.18     37.07 o 
   2  -1   1     3618.54     3354.32     68.30 o 
   3  -1   1       37.28       39.75      4.34 o 
   4  -1   1      510.10      492.39     13.72 o 
   5  -1   1     5534.95     5614.43     69.15 o 
   6  -1   1     9894.21    10013.49    123.91 o 
   7  -1   1      166.11      127.15     14.07 o 
   8  -1   1      501.82      489.06     28.35 o 
   9  -1   1     1042.76     1138.64     63.92 o 
  10  -1   1      267.80      241.94     35.19 o 
  11  -1   1        0.68       -2.84     22.13 o 
  12  -1   1       43.48        4.45     27.17 o 
 -12   0   1      130.53      183.76     35.79 o 
 -11   0   1      183.39      177.74     40.21 o 
 -10   0   1      410.62      390.19     39.56 o 
  -9   0   1     3013.72     2970.21     75.98 o 
  -8   0   1      882.52      834.85     42.69 o 
  -7   0   1       48.33       72.78     11.81 o 
  -6   0   1     1479.55     1540.06     32.13 o 
  -5   0   1     3609.54     3538.14     47.59 o 
  -4   0   1      208.80      279.42     10.63 o 
  -3   0   1       71.27      123.36      6.90 o 
  -2   0   1    21882.71    23477.68    304.11 o 
  -1   0   1    17367.93    17873.27    412.30 o 
   1   0   1     8157.84     8612.75    114.50 o 
   2   0   1     1099.44     1560.34     23.60 o 
   3   0   1      740.89      739.78     15.34 o 
   4   0   1      485.38      495.39     14.06 o 
   5   0   1      437.08      438.29     22.03 o 
   6   0   1       48.67       39.30     12.07 o 
   7   0   1      161.79      137.95     12.95 o 
   8   0   1      307.66      372.26     29.86 o 
   9   0   1      705.44      777.50     78.27 o 
  10   0   1       28.36       28.02     24.29 o 
  11   0   1      104.97      150.49     40.98 o 
  12   0   1      679.72      549.76     55.20 o 
 -13   1   1      155.12      141.30     53.41 o 
 -12   1   1      343.10      302.28     41.05 o 
 -11   1   1      243.96      274.84     37.13 o 
 -10   1   1     1638.64     1894.33     65.94 o 
  -9   1   1     5170.27     5468.36    105.37 o 
  -8   1   1     3117.87     3191.45     70.01 o 
  -7   1   1      136.49      133.68     13.67 o 
  -6   1   1     6243.54     6314.71     84.36 o 
  -5   1   1     1164.50     1001.67     21.14 o 
  -4   1   1      845.23      847.83     16.09 o 
  -3   1   1     1031.25     1172.49     21.87 o 
  -2   1   1      270.04      264.10      9.07 o 
  -1   1   1      853.68     1011.45     13.25 o 
   0   1   1       58.96       45.37      3.92 o 
   1   1   1     1400.66     1333.54     27.26 o 
   2   1   1     2369.23     2821.92     38.03 o 
   3   1   1        3.08        5.55      4.80 o 
   4   1   1    14000.90    15028.49    155.54 o 
   5   1   1     6037.67     5965.95     86.81 o 
   6   1   1      320.86      310.28     16.42 o 
   7   1   1      213.36      201.33     17.12 o 
   8   1   1      547.10      578.60     42.47 o 
   9   1   1     1539.33     1687.07     73.16 o 
  10   1   1       10.75       -8.74     20.83 o 
  11   1   1      237.99      206.46     38.25 o 
  12   1   1      182.47      210.80     41.08 o 
 -13   2   1      671.03      682.92     81.72 o 
 -12   2   1      204.97      225.91     83.03 o 
 -11   2   1        8.13        3.81     20.37 o 
 -10   2   1      302.25      286.41     34.48 o 
  -9   2   1      216.74      231.21     19.81 o 
  -8   2   1        4.58        8.17      8.24 o 
  -7   2   1      551.15      572.07     21.93 o 
  -6   2   1     3401.40     3450.82     49.68 o 
  -5   2   1     1727.49     1858.17     30.15 o 
  -4   2   1     1115.80     1336.27     21.02 o 
  -3   2   1       66.83      135.90      6.69 o 
  -2   2   1     2363.24     2371.49     41.76 o 
  -1   2   1    16947.48    18615.39    236.20 o 
   0   2   1     2598.24     2864.34     42.88 o 
   1   2   1     4938.05     4825.62     69.98 o 
   2   2   1     2786.05     3403.48     41.55 o 
   3   2   1       42.87       22.29      5.36 o 
   4   2   1      289.00      340.54     13.10 o 
   5   2   1      365.44      393.21     19.15 o 
   6   2   1        6.87        5.18      7.97 o 
   7   2   1      157.95      143.79     34.98 o 
   8   2   1       28.56       31.30     27.32 o 
   9   2   1     1657.24     1706.64     86.86 o 
  10   2   1      520.68      552.63     49.60 o 
  11   2   1      535.48      549.08     52.98 o 
  12   2   1      462.31      444.93     53.63 o 
 -13   3   1       63.76       77.38     32.07 o 
 -12   3   1       84.14      113.23     29.93 o 
 -11   3   1      284.82      296.74     64.46 o 
 -10   3   1      864.13      814.21     42.61 o 
  -9   3   1     1416.24     1421.89     54.45 o 
  -8   3   1     1744.68     1657.58     37.56 o 
  -7   3   1     1454.35     1411.01     36.32 o 
  -6   3   1     7119.41     7496.64     86.26 o 
  -5   3   1      832.43      796.50     31.13 o 
  -4   3   1      114.24      116.40      7.05 o 
  -3   3   1      147.97      173.26      7.41 o 
  -2   3   1       29.71       37.36      4.24 o 
  -1   3   1       92.32      129.84      9.32 o 
   0   3   1     2635.50     2711.97     39.20 o 
   1   3   1     1812.95     2245.41     40.40 o 
   2   3   1     3909.95     3765.50     47.01 o 
   3   3   1      461.19      448.45     17.64 o 
   4   3   1     3826.60     3489.65     41.59 o 
   5   3   1     1989.29     1908.93     40.49 o 
   6   3   1       35.19       29.80      9.78 o 
   7   3   1       24.78       36.45     15.09 o 
   8   3   1      864.01     1071.30     57.59 o 
   9   3   1      452.57      480.45     45.24 o 
  10   3   1      241.31      190.60     35.22 o 
  11   3   1      155.02      164.59     34.02 o 
 -13   4   1       28.57      -15.38     35.99 o 
 -12   4   1      722.36      661.39     73.66 o 
 -11   4   1        7.72       -0.25     38.52 o 
 -10   4   1      175.85      179.32     22.78 o 
  -9   4   1      367.71      349.47     20.62 o 
  -8   4   1      110.93      111.25     12.57 o 
  -7   4   1      463.97      423.62     17.82 o 
  -6   4   1     8924.46     9377.88     96.81 o 
  -5   4   1       52.43      128.74      7.32 o 
  -4   4   1     2663.35     2794.67     45.54 o 
  -3   4   1     5642.66     5433.80     67.96 o 
  -2   4   1    39914.10    41550.28    393.66 o 
  -1   4   1       95.39       89.65      6.35 o 
   0   4   1      783.52      705.88     17.43 o 
   1   4   1       70.11       52.87      5.46 o 
   2   4   1      344.63      297.50     11.75 o 
   3   4   1      178.26      222.69     10.69 o 
   4   4   1       71.39       78.11      8.72 o 
   5   4   1      416.13      439.38     21.33 o 
   6   4   1       29.41       16.90      9.90 o 
   7   4   1      101.31       83.34     33.84 o 
   8   4   1     2899.16     2961.86    113.41 o 
   9   4   1      318.32      301.96     43.74 o 
  10   4   1        0.84       15.94     26.12 o 
  11   4   1      645.01      538.78     48.06 o 
 -13   5   1      149.31      115.10     31.65 o 
 -12   5   1      170.06      176.43     59.47 o 
 -11   5   1      239.91      180.10     30.46 o 
 -10   5   1       58.53       80.39     13.95 o 
  -9   5   1      826.39      810.03     31.20 o 
  -8   5   1      102.43      109.86     17.28 o 
  -7   5   1     2969.16     3099.78     46.76 o 
  -6   5   1     8484.73     8715.37     91.45 o 
  -5   5   1      309.46      303.59      9.81 o 
  -4   5   1     3411.18     3749.43     41.33 o 
  -3   5   1       84.34      139.15      7.72 o 
  -2   5   1     1015.89     1022.34     24.90 o 
  -1   5   1      266.94      287.78      9.26 o 
   0   5   1     1710.19     1510.37     32.88 o 
   1   5   1     3962.92     3732.72     47.83 o 
   2   5   1    19216.27    20648.70    195.82 o 
   3   5   1     2176.63     2550.60     34.93 o 
   4   5   1     2196.26     2038.70     43.54 o 
   5   5   1     1043.41     1072.80     30.49 o 
   6   5   1       15.36       33.50     12.79 o 
   7   5   1      796.85      811.65     44.00 o 
   8   5   1      196.96      144.86     25.46 o 
   9   5   1      577.25      532.86     43.11 o 
  10   5   1      118.09      148.97     39.96 o 
  11   5   1      142.96      189.46     34.25 o 
 -13   6   1       19.59      -22.77     22.77 o 
 -12   6   1     1133.19     1105.53     62.73 o 
 -11   6   1      658.77      636.38     36.72 o 
 -10   6   1      270.77      293.30     41.78 o 
  -9   6   1      174.35      176.04     17.14 o 
  -8   6   1       90.58      104.20     18.75 o 
  -7   6   1      534.82      558.17     18.84 o 
  -6   6   1     7567.68     7595.63     82.40 o 
  -5   6   1      288.95      233.10     11.46 o 
  -4   6   1     8515.85     9983.20     88.75 o 
  -3   6   1     3031.69     2663.13     28.82 o 
  -2   6   1      900.46      663.08     15.17 o 
  -1   6   1       96.11       98.39      6.50 o 
   0   6   1      200.76      193.26     12.75 o 
   1   6   1     3681.04     3742.14     49.88 o 
   2   6   1      388.64      343.50     12.88 o 
   3   6   1      136.12      186.25     11.40 o 
   4   6   1      254.74      259.95     24.86 o 
   5   6   1       26.55       28.21     10.84 o 
   6   6   1        3.39      -11.18     11.18 o 
   7   6   1      532.05      569.75     40.28 o 
   8   6   1      988.29      981.88     52.55 o 
   9   6   1       25.61       35.30     21.93 o 
  10   6   1       77.42       85.22     28.49 o 
 -13   7   1      256.87      316.90     42.46 o 
 -12   7   1     1000.78     1087.44     54.39 o 
 -11   7   1       13.22       11.81     15.16 o 
 -10   7   1     1007.25      958.06     38.39 o 
  -9   7   1     2322.31     2529.28     86.47 o 
  -8   7   1       17.27        3.67      8.86 o 
  -7   7   1      486.68      504.68     19.89 o 
  -6   7   1      321.00      310.65     13.01 o 
  -5   7   1       32.00       17.37      5.18 o 
  -4   7   1       13.20       18.22      4.29 o 
  -3   7   1       94.03      107.98      6.65 o 
  -2   7   1      778.33      747.80     14.35 o 
  -1   7   1      281.31      320.92     12.67 o 
   0   7   1       23.79       17.71      5.52 o 
   1   7   1    11000.20    11411.00    124.20 o 
   2   7   1     4099.85     4324.88     54.83 o 
   3   7   1      498.15      493.10     18.84 o 
   4   7   1     1372.68     1397.71     35.10 o 
   5   7   1      289.73      354.91     32.42 o 
   6   7   1       30.07       23.95     20.76 o 
   7   7   1      278.09      276.79     31.69 o 
   8   7   1      277.06      334.75     36.13 o 
   9   7   1       21.74      -12.52     24.69 o 
  10   7   1       10.01        5.51     24.19 o 
 -13   8   1      533.81      558.16     51.49 o 
 -12   8   1       41.10       28.76     20.51 o 
 -11   8   1       98.03      108.96     21.42 o 
 -10   8   1        0.38       -5.55     10.94 o 
  -9   8   1      246.52      260.02     26.63 o 
  -8   8   1      145.61      160.72     17.81 o 
  -7   8   1        5.12       -3.62      7.08 o 
  -6   8   1     2379.83     2235.40     35.35 o 
  -5   8   1     5536.88     5585.58     65.00 o 
  -4   8   1      491.22      552.90     16.70 o 
  -3   8   1     6085.44     5838.44     58.58 o 
  -2   8   1     2939.99     3829.43     45.12 o 
  -1   8   1       21.10       13.13      5.59 o 
   0   8   1      451.17      356.48     18.27 o 
   1   8   1     1665.51     1749.02     37.48 o 
   2   8   1      526.17      571.98     21.35 o 
   3   8   1       13.79       -3.53      7.22 o 
   4   8   1       47.37       55.31     12.56 o 
   5   8   1       13.42       23.95     13.75 o 
   6   8   1       14.39       21.29     18.00 o 
   7   8   1      513.35      624.77     44.42 o 
   8   8   1       46.45       79.98     25.19 o 
   9   8   1       59.45       62.05     26.62 o 
 -13   9   1      753.76      730.77     96.25 o 
 -12   9   1      235.11      207.53     30.08 o 
 -11   9   1       38.68       32.64     18.71 o 
 -10   9   1     4093.59     4327.24    106.33 o 
  -9   9   1     2866.03     2992.78     62.83 o 
  -8   9   1      202.86      215.44     19.38 o 
  -7   9   1      178.80      174.84     14.21 o 
  -6   9   1      547.37      540.08     22.13 o 
  -5   9   1      184.93      181.71     11.11 o 
  -4   9   1       53.76       64.80      9.35 o 
  -3   9   1       69.07       92.94      7.86 o 
  -2   9   1        3.25       -1.63      4.25 o 
  -1   9   1      778.52      852.70     22.42 o 
   0   9   1      231.37      136.50     10.30 o 
   1   9   1      494.52      385.97     18.35 o 
   2   9   1      664.61      682.87     26.81 o 
   3   9   1      710.50      750.24     31.67 o 
   4   9   1      610.56      732.41     36.93 o 
   5   9   1     1154.89     1230.42     68.13 o 
   6   9   1      128.66      103.88     23.69 o 
   7   9   1        8.29       13.79     19.30 o 
   8   9   1      116.30      150.82     35.58 o 
   9   9   1       10.28       11.12     27.43 o 
 -13  10   1        4.42      -13.08     21.29 o 
 -12  10   1        0.67       -0.42     19.63 o 
 -11  10   1       86.49       48.36     19.91 o 
 -10  10   1      618.15      666.85     48.93 o 
  -9  10   1      480.41      553.03     38.50 o 
  -8  10   1      466.45      441.06     21.87 o 
  -7  10   1      172.41      212.28     16.10 o 
  -6  10   1     1763.39     1820.74     35.47 o 
  -5  10   1     1234.78     1351.39     26.73 o 
  -4  10   1      200.19      163.87      9.99 o 
  -3  10   1     3851.42     3725.76     47.10 o 
  -2  10   1      541.34      506.01     22.81 o 
  -1  10   1      409.52      418.60     17.05 o 
   0  10   1      282.70      382.02     19.55 o 
   1  10   1        2.46        8.50     10.05 o 
   2  10   1      825.60      829.28     34.93 o 
   3  10   1        8.07       17.32     11.94 o 
   4  10   1       18.41       19.80     16.65 o 
   5  10   1      995.00     1032.96     63.34 o 
   6  10   1       99.86      119.92     31.73 o 
   7  10   1       16.00       23.17     27.39 o 
   8  10   1       86.47       23.28     29.98 o 
 -13  11   1      534.32      683.72     50.06 o 
 -12  11   1       64.63       40.17     34.32 o 
 -11  11   1      230.11      196.65     28.84 o 
 -10  11   1     2167.18     2214.81     71.23 o 
  -9  11   1      833.72      806.27     32.96 o 
  -8  11   1       60.53       28.72     15.85 o 
  -7  11   1      399.40      448.68     21.53 o 
  -6  11   1      377.80      354.21     21.45 o 
  -5  11   1      163.37      179.87     13.27 o 
  -4  11   1      882.92      805.90     22.25 o 
  -3  11   1       22.59       27.09      7.34 o 
  -2  11   1      155.46      137.19     13.48 o 
  -1  11   1      860.66     1014.84     31.96 o 
   0  11   1      864.60      773.39     29.57 o 
   1  11   1     1667.07     1661.23     49.26 o 
   2  11   1      293.49      275.56     26.89 o 
   3  11   1       21.28        8.58     15.10 o 
   4  11   1     3124.84     3124.83     91.00 o 
   5  11   1      586.63      640.91     54.12 o 
   6  11   1        7.36       39.23     31.00 o 
   7  11   1       94.96       66.85     32.43 o 
   8  11   1       40.61       23.61     30.68 o 
 -13  12   1       43.10       45.82     30.73 o 
 -12  12   1       19.76       32.93     27.51 o 
 -11  12   1        9.95        3.30     21.36 o 
 -10  12   1       70.83       52.91     23.31 o 
  -9  12   1      609.97      590.29     34.18 o 
  -8  12   1      206.86      202.23     22.48 o 
  -7  12   1     1177.49     1173.28     48.88 o 
  -6  12   1     1485.32     1498.41     41.11 o 
  -5  12   1     1100.24     1077.43     31.29 o 
  -4  12   1      786.72      787.08     26.29 o 
  -3  12   1      354.08      319.19     17.30 o 
  -2  12   1     2253.35     2463.66     53.00 o 
  -1  12   1        5.14        1.12      9.25 o 
   0  12   1      267.14      265.42     20.86 o 
   1  12   1       57.16       38.40     12.31 o 
   2  12   1       51.65       35.47     15.01 o 
   3  12   1       22.23       32.64     18.59 o 
   4  12   1      810.43      839.00     59.20 o 
   5  12   1       44.43       44.21     33.84 o 
   6  12   1       94.63       90.47     32.17 o 
   7  12   1      206.80      152.15     41.05 o 
 -13  13   1      662.65      685.13    145.41 o 
 -12  13   1      229.99      305.11     42.71 o 
 -11  13   1      130.93      145.58     33.18 o 
 -10  13   1      573.07      662.23     52.70 o 
  -9  13   1        2.23       -8.54     15.82 o 
  -8  13   1       28.55       19.41     13.93 o 
  -7  13   1      150.29      143.77     20.13 o 
  -6  13   1        6.32       -9.16      9.16 o 
  -5  13   1      134.94      165.82     21.46 o 
  -4  13   1       20.30       22.66      9.03 o 
  -3  13   1      313.03      279.69     20.57 o 
  -2  13   1     1268.91     1352.04     44.78 o 
  -1  13   1     1210.89     1179.50     55.30 o 
   0  13   1     1618.34     1686.33     46.37 o 
   1  13   1     1320.03     1377.67     47.54 o 
   2  13   1       13.79       23.89     18.40 o 
   3  13   1     1048.69      947.02     55.68 o 
   4  13   1     1255.19     1227.79     95.61 o 
   5  13   1       91.02       90.02     32.93 o 
   6  13   1        3.03       -1.57     27.33 o 
   7  13   1       43.19       28.98     32.09 o 
 -13  14   1      174.23      121.55     62.15 o 
 -12  14   1       91.63       81.08     32.15 o 
 -11  14   1        2.87       28.71     25.00 o 
 -10  14   1      121.12      105.37     28.71 o 
  -9  14   1      115.99       96.29     23.73 o 
  -8  14   1      313.60      366.05     34.86 o 
  -7  14   1     1787.82     1714.95     61.71 o 
  -6  14   1     1934.31     1809.31     55.45 o 
  -5  14   1       67.61       60.57     14.09 o 
  -4  14   1      592.68      563.73     29.84 o 
  -3  14   1     1605.21     1618.92     47.24 o 
  -2  14   1      553.80      577.01     29.47 o 
  -1  14   1      354.85      333.85     25.03 o 
   0  14   1       97.95      127.94     18.42 o 
   1  14   1       45.86       55.78     17.25 o 
   2  14   1      246.08      244.88     32.35 o 
   3  14   1      258.82      196.10     76.73 o 
   4  14   1      929.64     1020.19    196.82 o 
   5  14   1        6.57       16.99     29.12 o 
   6  14   1       88.06       96.10     42.89 o 
 -12  15   1      135.92      168.46     90.16 o 
 -11  15   1      248.23      316.86     43.55 o 
 -10  15   1      452.84      431.71     40.83 o 
  -9  15   1        2.90        2.77     18.34 o 
  -8  15   1       42.69       19.03     39.36 o 
  -7  15   1      119.81      108.96     20.83 o 
  -6  15   1       68.91       46.45     16.69 o 
  -5  15   1       42.32       15.41     14.68 o 
  -4  15   1       34.94       32.47     14.73 o 
  -3  15   1     1193.13     1142.01     40.43 o 
  -2  15   1       46.63       19.32     12.86 o 
  -1  15   1      254.02      275.79     29.56 o 
   0  15   1     1302.94     1321.71     50.61 o 
   1  15   1      289.89      301.19     34.86 o 
   2  15   1       21.11       24.88     20.97 o 
   3  15   1      408.27      388.06    100.37 o 
   4  15   1      435.14      485.00     74.43 o 
   5  15   1       63.79       63.90     34.84 o 
 -12  16   1       12.53        2.52     45.43 o 
 -11  16   1       22.49       35.85     27.46 o 
 -10  16   1      347.58      379.49     40.58 o 
  -9  16   1      126.61      136.73     29.05 o 
  -8  16   1      530.96      463.84     41.42 o 
  -7  16   1      520.82      536.21     42.22 o 
  -6  16   1      454.49      391.95     37.46 o 
  -5  16   1      373.85      363.56     35.64 o 
  -4  16   1     2753.54     2644.64     83.47 o 
  -3  16   1      655.20      673.69     46.23 o 
  -2  16   1        4.19      -13.10     13.10 o 
  -1  16   1       37.99       41.76     16.68 o 
   0  16   1       16.37       29.00     18.90 o 
   1  16   1      183.74      138.35     29.92 o 
   2  16   1        6.12       21.34     23.40 o 
   3  16   1      831.66      951.38     72.20 o 
   4  16   1       83.22      101.13     37.38 o 
 -11  17   1      338.45      298.10     46.14 o 
 -10  17   1      340.01      460.07     44.93 o 
  -9  17   1       20.25       28.46     22.68 o 
  -8  17   1      326.95      301.80     40.85 o 
  -7  17   1       41.77       49.98     22.53 o 
  -6  17   1        1.36       16.85     19.10 o 
  -5  17   1      196.67      192.71     36.02 o 
  -4  17   1      186.35      284.67     41.06 o 
  -3  17   1      648.04      688.35     58.74 o 
  -2  17   1        4.10        5.57     16.52 o 
  -1  17   1      337.76      387.96     34.25 o 
   0  17   1     1068.70     1106.25     60.80 o 
   1  17   1      527.15      562.32     58.26 o 
   2  17   1        0.30      -15.84     29.93 o 
   3  17   1      294.48      306.84     63.54 o 
 -11  18   1      296.22      313.84     88.86 o 
 -10  18   1      173.88      136.61     47.09 o 
  -9  18   1       76.52       15.10     25.19 o 
  -8  18   1      573.86      620.17     50.52 o 
  -7  18   1      476.56      556.29     83.08 o 
  -6  18   1      209.51      315.35     76.50 o 
  -5  18   1       46.88       17.54     26.21 o 
  -4  18   1      615.82      638.26     58.87 o 
  -3  18   1      180.33      127.59     35.82 o 
  -2  18   1       91.25       85.39     28.67 o 
  -1  18   1       76.70       83.20     27.62 o 
   0  18   1      469.45      497.22     47.21 o 
   1  18   1       96.93       86.74     59.78 o 
   2  18   1      111.96      142.11     41.08 o 
 -10  19   1      118.43      137.64     33.84 o 
  -9  19   1       29.69        5.03     25.71 o 
  -8  19   1        5.80       -6.74     25.72 o 
  -7  19   1       85.88      162.17     38.48 o 
  -6  19   1       12.81        8.93     25.77 o 
  -5  19   1        9.78       27.91     29.33 o 
  -4  19   1      633.02      800.32     85.56 o 
  -3  19   1       37.44        9.77     28.07 o 
  -2  19   1      113.97      151.68     99.45 o 
  -1  19   1      269.30      273.07    101.90 o 
   0  19   1      868.09      922.85     74.51 o 
   1  19   1       41.15       -6.35     30.60 o 
  -9  20   1       93.79       88.24     63.84 o 
  -8  20   1      572.76      533.35    106.66 o 
  -7  20   1      706.30      833.17     69.79 o 
  -6  20   1       48.00       89.86     70.21 o 
  -5  20   1       65.85       81.79     34.70 o 
  -4  20   1      173.47      167.86     42.47 o 
  -3  20   1       42.07       57.66     58.78 o 
  -2  20   1      183.02      179.33     43.30 o 
  -1  20   1        1.36       25.65     34.27 o 
  -6  21   1        0.48       13.49     34.61 o 
  -5  21   1       41.67       10.38     31.41 o 
  -4  21   1      643.35      654.17     70.67 o 
  -3  21   1      265.71      335.63     88.24 o 
   3 -21   2       27.67       46.35     38.83 o 
   4 -21   2       25.84       43.67     45.04 o 
   5 -21   2       11.80      -12.37     32.33 o 
   6 -21   2        2.90       14.58     32.11 o 
   0 -20   2        2.89        9.21     41.44 o 
   1 -20   2      136.68      101.47     37.56 o 
   2 -20   2      203.14      193.04     43.46 o 
   3 -20   2       66.10       45.90     39.98 o 
   4 -20   2      462.59      395.43     53.32 o 
   5 -20   2     1102.10     1138.89    128.45 o 
   6 -20   2        6.00        1.18     28.81 o 
   7 -20   2      187.85      217.73     61.01 o 
   8 -20   2      161.75      191.50     38.13 o 
  -1 -19   2      138.34      113.72     46.35 o 
   0 -19   2      188.40      179.36     41.59 o 
   1 -19   2      160.67      148.30     53.25 o 
   2 -19   2       54.35       22.91     27.87 o 
   3 -19   2        3.99        6.70     27.55 o 
   4 -19   2        6.24       -2.32     33.38 o 
   5 -19   2      289.21      204.70     61.23 o 
   6 -19   2       29.14       42.26     26.05 o 
   7 -19   2      648.13      791.57     61.97 o 
   8 -19   2        6.76       -3.45     24.79 o 
   9 -19   2      298.33      342.38     57.12 o 
  -2 -18   2        0.52       -2.00     34.53 o 
  -1 -18   2       12.99       -5.22     33.46 o 
   0 -18   2       70.57       64.39     31.72 o 
   1 -18   2      488.56      461.85     61.00 o 
   2 -18   2      105.38       96.08     31.77 o 
   3 -18   2       30.44       27.86     27.01 o 
   4 -18   2     1209.25     1077.75     71.65 o 
   5 -18   2      997.52     1015.94     71.16 o 
   6 -18   2       60.62       55.65     23.36 o 
   7 -18   2      218.87      220.83     29.44 o 
   8 -18   2      328.87      338.31     41.78 o 
   9 -18   2       59.46       94.38     32.45 o 
  10 -18   2       24.13       32.66     26.78 o 
  -4 -17   2       19.52       29.33     32.89 o 
  -3 -17   2      369.16      386.20     50.68 o 
  -2 -17   2      877.46      829.49     81.80 o 
  -1 -17   2       27.93       29.62     36.06 o 
   0 -17   2      150.67      121.95     33.30 o 
   1 -17   2      419.32      421.12     48.18 o 
   2 -17   2        2.66       -8.72     22.00 o 
   3 -17   2        0.05        4.20     23.56 o 
   4 -17   2      123.88       80.42     32.61 o 
   5 -17   2       24.80       20.06     20.20 o 
   6 -17   2       84.20       87.81     22.26 o 
   7 -17   2      630.35      706.00     80.32 o 
   8 -17   2       15.11        6.94     21.73 o 
   9 -17   2        4.85       19.80     21.78 o 
  10 -17   2       17.73       19.08     24.91 o 
  11 -17   2      396.92      347.98     52.52 o 
  -5 -16   2       78.80       58.23     33.99 o 
  -4 -16   2      344.82      329.09     47.47 o 
  -3 -16   2      257.23      252.32     42.07 o 
  -2 -16   2       17.24       40.83     23.40 o 
  -1 -16   2       17.62       14.01     63.08 o 
   0 -16   2      106.58      101.58     28.30 o 
   1 -16   2      245.67      243.66     37.21 o 
   2 -16   2      404.58      419.36     45.48 o 
   3 -16   2      349.89      336.20     41.74 o 
   4 -16   2     2548.77     2882.84     88.27 o 
   5 -16   2      493.51      474.60     29.82 o 
   6 -16   2      162.36      191.64     21.90 o 
   7 -16   2      205.01      155.65     32.22 o 
   8 -16   2      511.67      616.52     62.86 o 
   9 -16   2       10.86       19.25     21.14 o 
  10 -16   2       13.19       32.84     23.42 o 
  11 -16   2        0.30       -2.83     27.14 o 
  -6 -15   2      143.81      200.12     66.91 o 
  -5 -15   2       52.48       47.20     30.38 o 
  -4 -15   2        1.17      -13.89     26.40 o 
  -3 -15   2      988.32      896.79     53.38 o 
  -2 -15   2      774.42      784.07     49.15 o 
  -1 -15   2      181.15      183.86     31.47 o 
   0 -15   2        5.67       17.27     33.84 o 
   1 -15   2      324.67      344.57     47.81 o 
   2 -15   2      210.32      239.09     54.40 o 
   3 -15   2      271.95      287.47     42.03 o 
   4 -15   2       34.98       46.66     13.75 o 
   5 -15   2      297.62      284.39     25.32 o 
   6 -15   2        3.85       -2.51     11.41 o 
   7 -15   2      186.07      199.86     22.37 o 
   8 -15   2     1343.78     1502.35     81.91 o 
   9 -15   2        3.29       18.70     20.44 o 
  10 -15   2       53.50       60.39     25.67 o 
  11 -15   2       99.67      128.08     37.23 o 
  12 -15   2     1128.01     1239.33     82.53 o 
  -6 -14   2      427.57      334.23     50.72 o 
  -5 -14   2       60.53       89.29     26.46 o 
  -4 -14   2       78.17       50.10     22.58 o 
  -3 -14   2      106.14      121.07     26.44 o 
  -2 -14   2      331.83      310.70     33.53 o 
  -1 -14   2        5.63        1.26     15.36 o 
   0 -14   2      183.85      202.67     28.60 o 
   1 -14   2      879.79      883.58     54.24 o 
   2 -14   2     1147.50     1125.81     60.31 o 
   3 -14   2      561.94      556.57     38.72 o 
   4 -14   2     1725.06     1759.10     43.26 o 
   5 -14   2      712.77      786.06     35.67 o 
   6 -14   2      152.70      164.09     17.42 o 
   7 -14   2      476.25      520.93     27.45 o 
   8 -14   2       17.88       14.81     16.46 o 
   9 -14   2      230.36      248.14     32.38 o 
  10 -14   2      159.86      172.08     37.16 o 
  11 -14   2       10.68        8.00     26.22 o 
  12 -14   2      192.96      161.71     40.94 o 
  -7 -13   2       29.75        6.64     27.33 o 
  -6 -13   2       86.24       58.58     36.06 o 
  -5 -13   2      942.00      938.29     58.42 o 
  -4 -13   2       12.82        3.99     17.70 o 
  -3 -13   2     1301.22     1486.08     71.03 o 
  -2 -13   2       57.45       46.31     15.47 o 
  -1 -13   2      369.35      434.05     64.88 o 
   0 -13   2      814.03      806.79     41.22 o 
   1 -13   2      825.45      946.35     43.23 o 
   2 -13   2      216.32      208.56     19.02 o 
   3 -13   2      419.86      430.17     22.00 o 
   4 -13   2       39.57       41.75      9.58 o 
   5 -13   2       25.90       25.68      9.67 o 
   6 -13   2      560.77      579.98     24.30 o 
   7 -13   2     2223.04     2262.97     64.84 o 
   8 -13   2      659.19      722.00     34.97 o 
   9 -13   2      223.49      239.62     26.89 o 
  10 -13   2        4.43       16.24     20.70 o 
  11 -13   2      136.07      174.55     31.08 o 
  12 -13   2      153.65      189.66     35.03 o 
  -8 -12   2      212.23      218.59     41.43 o 
  -7 -12   2      673.98      669.90    114.33 o 
  -6 -12   2      149.79      139.86     28.30 o 
  -5 -12   2      140.50      117.38     25.50 o 
  -4 -12   2       98.48       62.38     20.95 o 
  -3 -12   2      140.22      109.40     18.48 o 
  -2 -12   2     1454.00     1422.36     45.27 o 
  -1 -12   2      156.03      145.56     21.85 o 
   0 -12   2     2202.30     2253.55     50.38 o 
   1 -12   2     5640.62     5709.36     71.87 o 
   2 -12   2     1395.53     1440.09     35.12 o 
   3 -12   2     1547.58     1505.70     32.87 o 
   4 -12   2       26.50       18.05      8.24 o 
   5 -12   2      462.49      454.48     20.15 o 
   6 -12   2      282.49      271.23     17.38 o 
   7 -12   2      696.28      706.10     25.95 o 
   8 -12   2       29.89       23.30     11.41 o 
   9 -12   2        0.03       -5.44     12.29 o 
  10 -12   2       35.52       28.71     20.06 o 
  11 -12   2       84.83      107.46     32.91 o 
  12 -12   2      237.04      285.92     50.43 o 
  -8 -11   2      192.36      148.30     36.38 o 
  -7 -11   2      140.95      167.46     28.87 o 
  -6 -11   2      316.25      364.51     32.70 o 
  -5 -11   2      352.14      338.97     30.06 o 
  -4 -11   2      670.74      721.59     37.22 o 
  -3 -11   2     2437.16     2437.85     56.46 o 
  -2 -11   2      397.27      361.17     22.23 o 
  -1 -11   2       26.87       26.17     10.15 o 
   0 -11   2      610.02      644.55     40.94 o 
   1 -11   2      427.56      454.54     16.15 o 
   2 -11   2      136.71      148.03     10.99 o 
   3 -11   2      726.05      685.04     20.23 o 
   4 -11   2       62.18       46.71      9.61 o 
   5 -11   2       54.47       37.95      9.21 o 
   6 -11   2      270.02      259.16     19.39 o 
   7 -11   2      412.81      395.61     20.01 o 
   8 -11   2      185.34      187.74     17.46 o 
   9 -11   2        2.06       -7.16     12.23 o 
  10 -11   2       29.42       51.39     20.74 o 
  11 -11   2      934.63      915.05     54.14 o 
  12 -11   2       21.09       21.66     23.74 o 
  13 -11   2       37.46       24.83     26.69 o 
  -9 -10   2       66.46        8.29     23.94 o 
  -8 -10   2        0.26       15.46     21.79 o 
  -7 -10   2      100.71       73.56     20.72 o 
  -6 -10   2      131.27      151.21     23.13 o 
  -5 -10   2       51.94       21.94     16.57 o 
  -4 -10   2       15.00       11.54     11.52 o 
  -3 -10   2      978.39     1156.27     36.38 o 
  -2 -10   2      940.14      951.58     30.58 o 
  -1 -10   2      498.20      539.86     23.18 o 
   0 -10   2     5022.49     5152.03     68.53 o 
   1 -10   2     7453.57     7555.69     80.18 o 
   2 -10   2      214.41      203.82     10.83 o 
   3 -10   2     1177.30     1073.62     21.71 o 
   4 -10   2     2052.84     2142.83     37.43 o 
   5 -10   2     1305.02     1295.25     29.06 o 
   6 -10   2      450.40      489.98     24.96 o 
   7 -10   2      199.56      223.64     15.71 o 
   8 -10   2      291.98      261.32     17.55 o 
   9 -10   2      162.30      131.04     19.84 o 
  10 -10   2      248.87      299.93     32.35 o 
  11 -10   2      504.22      493.47     52.97 o 
  12 -10   2       46.91       63.87     25.56 o 
  13 -10   2        0.37       21.43     24.93 o 
  -9  -9   2        3.65       -1.01     21.28 o 
  -8  -9   2      377.15      353.32     52.51 o 
  -7  -9   2      359.44      407.26     32.61 o 
  -6  -9   2     2065.58     2209.76     71.90 o 
  -5  -9   2      242.03      236.00     20.90 o 
  -4  -9   2     4608.32     4661.69     87.59 o 
  -3  -9   2      127.67      121.52     16.18 o 
  -2  -9   2       21.48       11.77      7.78 o 
  -1  -9   2       24.67       10.19      7.02 o 
   0  -9   2       15.34        8.93      5.65 o 
   1  -9   2      100.92       93.62      7.71 o 
   2  -9   2      871.34      925.65     18.21 o 
   3  -9   2      228.86      232.12     10.57 o 
   4  -9   2    10933.81    11039.76    107.25 o 
   5  -9   2       76.32      105.19      9.41 o 
   6  -9   2      213.81      221.37     14.11 o 
   7  -9   2      135.87      142.37     12.94 o 
   8  -9   2     3593.61     3533.42     63.08 o 
   9  -9   2      327.45      363.28     28.29 o 
  10  -9   2      942.66      987.69    114.73 o 
  11  -9   2      710.08      684.91     47.46 o 
  12  -9   2      211.72      207.53     33.54 o 
  13  -9   2       12.35        3.15     23.85 o 
 -10  -8   2      806.47      804.34     63.52 o 
  -9  -8   2      535.12      522.73     68.59 o 
  -8  -8   2      195.76      150.34     28.27 o 
  -7  -8   2      551.79      539.28     35.49 o 
  -6  -8   2      698.37      636.60     36.53 o 
  -5  -8   2       18.58        5.87     10.19 o 
  -4  -8   2        7.23       17.31     11.67 o 
  -3  -8   2      503.89      464.30     24.92 o 
  -2  -8   2     3007.14     3071.94     50.72 o 
  -1  -8   2     1164.92     1204.95     27.65 o 
   0  -8   2     4531.41     4493.87     48.84 o 
   1  -8   2     1802.10     1700.36     23.63 o 
   2  -8   2      276.68      364.99     12.09 o 
   3  -8   2    12262.43    12741.99    126.37 o 
   4  -8   2    23052.69    23330.90    218.72 o 
   5  -8   2       13.34       24.78      5.97 o 
   6  -8   2      180.26      194.02     13.20 o 
   7  -8   2       32.14       27.07      8.56 o 
   8  -8   2        9.03       23.44      9.00 o 
   9  -8   2      836.72      842.01     39.06 o 
  10  -8   2       86.88       54.27     23.02 o 
  11  -8   2     1298.85     1307.07     60.85 o 
  12  -8   2     1048.29      889.38     55.27 o 
  13  -8   2      135.25       51.61     33.15 o 
 -10  -7   2       32.39       16.33     21.20 o 
  -9  -7   2      106.87      114.30     26.63 o 
  -8  -7   2        2.11       -0.16     17.08 o 
  -7  -7   2     1598.09     1629.70     52.65 o 
  -6  -7   2     6445.76     6531.30    119.32 o 
  -5  -7   2       40.68        5.35     10.44 o 
  -4  -7   2      909.25      854.83     39.16 o 
  -3  -7   2      660.42      634.30     20.08 o 
  -2  -7   2       52.39       50.93      8.24 o 
  -1  -7   2      403.06      407.94     13.85 o 
   0  -7   2       43.94       57.70      6.01 o 
   1  -7   2        0.54       -3.03      3.24 o 
   2  -7   2       81.66       77.95      9.99 o 
   3  -7   2     3805.29     3726.91     45.89 o 
   4  -7   2    12749.25    13351.25    131.44 o 
   5  -7   2      511.89      526.15     15.04 o 
   6  -7   2     2274.44     2251.10     35.99 o 
   7  -7   2     1262.00     1220.81     26.83 o 
   8  -7   2     3687.66     3838.73     64.96 o 
   9  -7   2     5338.05     5250.00    104.04 o 
  10  -7   2     2326.01     2339.12     66.16 o 
  11  -7   2      607.30      562.10     43.64 o 
  12  -7   2      120.80       73.71     26.20 o 
  13  -7   2       46.65       65.97     32.59 o 
 -11  -6   2      281.86      306.55     38.44 o 
 -10  -6   2      482.85      543.12     60.47 o 
  -9  -6   2      448.64      426.46     42.78 o 
  -8  -6   2      621.35      552.40     39.22 o 
  -7  -6   2      297.87      271.40     24.89 o 
  -6  -6   2     4938.61     5063.46    100.50 o 
  -5  -6   2      212.76      191.60     23.57 o 
  -4  -6   2     1594.02     1729.75     39.99 o 
  -3  -6   2     1777.51     1747.38     33.93 o 
  -2  -6   2     2767.99     2804.47     38.74 o 
  -1  -6   2      247.92      182.32     11.31 o 
   0  -6   2     7364.87     7038.44     78.80 o 
   1  -6   2     6362.89     6197.54     65.67 o 
   2  -6   2      175.36      166.35      7.90 o 
   3  -6   2    15050.84    15272.54    144.68 o 
   4  -6   2     6084.04     6195.52     68.05 o 
   5  -6   2      408.54      387.02     14.15 o 
   6  -6   2      233.10      248.14     12.62 o 
   7  -6   2        0.18       -3.46      6.27 o 
   8  -6   2     3288.65     3237.69     81.72 o 
   9  -6   2      169.62      172.80     21.10 o 
  10  -6   2      357.37      345.39     29.59 o 
  11  -6   2     1651.67     1719.72     75.59 o 
  12  -6   2     2290.31     2250.02     96.28 o 
  13  -6   2      218.79      297.26     63.69 o 
 -11  -5   2      596.26      541.17     51.12 o 
 -10  -5   2      217.75      197.36     34.23 o 
  -9  -5   2       82.71       59.89     31.46 o 
  -8  -5   2      113.39      115.48     19.28 o 
  -7  -5   2    10358.75    10338.72    167.55 o 
  -6  -5   2     5907.89     6071.05    108.31 o 
  -5  -5   2        1.94        1.12     12.69 o 
  -4  -5   2     8241.24     8534.67    118.34 o 
  -3  -5   2    18099.39    19217.99    196.74 o 
  -2  -5   2       47.57       22.49      5.15 o 
  -1  -5   2     1131.81     1202.56     22.88 o 
   0  -5   2      560.61      558.02     14.38 o 
   1  -5   2      634.20      616.38     12.85 o 
   2  -5   2     1689.58     1942.37     28.23 o 
   3  -5   2     8057.55     8082.57     81.66 o 
   4  -5   2     1902.77     1701.20     34.60 o 
   5  -5   2        6.62        4.83      4.42 o 
   6  -5   2      432.36      450.23     26.46 o 
   7  -5   2     5868.38     5864.74     77.96 o 
   8  -5   2     1658.79     1656.43     42.83 o 
   9  -5   2      174.67      159.97     20.73 o 
  10  -5   2      168.12      208.83     24.66 o 
  11  -5   2     1217.11     1078.80     55.70 o 
  12  -5   2       39.20       21.31     26.69 o 
  13  -5   2       13.96       43.68     31.23 o 
 -12  -4   2       61.03       22.71     56.48 o 
 -11  -4   2       34.58        1.35     24.01 o 
 -10  -4   2       26.78       35.93     24.24 o 
  -9  -4   2       15.72       12.81     15.38 o 
  -8  -4   2      335.44      269.40     24.18 o 
  -7  -4   2     4747.12     4618.82     90.84 o 
  -6  -4   2     1941.02     2023.03     71.95 o 
  -5  -4   2      156.40      214.29     15.45 o 
  -4  -4   2    34914.18    38218.27    405.57 o 
  -3  -4   2     7749.96     7852.29     95.72 o 
  -2  -4   2     1146.98     1480.60     26.50 o 
  -1  -4   2      221.23      156.32      8.53 o 
   0  -4   2      859.93      699.56     17.59 o 
   1  -4   2    38552.05    39762.05    404.73 o 
   2  -4   2    21320.79    23528.58    228.36 o 
   3  -4   2     6349.72     6423.03     71.71 o 
   4  -4   2      472.61      426.70     13.00 o 
   5  -4   2      119.69      106.87      8.14 o 
   6  -4   2       66.16       71.54      9.21 o 
   7  -4   2       29.71       14.39      9.08 o 
   8  -4   2       89.79       64.77     13.83 o 
   9  -4   2      267.47      289.14     25.36 o 
  10  -4   2      881.22      922.79     56.76 o 
  11  -4   2     1155.04     1228.09     99.60 o 
  12  -4   2       19.86       12.53     41.74 o 
  13  -4   2      431.90      357.43     64.30 o 
 -12  -3   2       12.47       38.01     27.32 o 
 -11  -3   2       98.36       60.64     25.78 o 
 -10  -3   2     1527.57     1381.39     67.85 o 
  -9  -3   2       12.19       21.02     13.81 o 
  -8  -3   2     2676.69     2795.61    162.64 o 
  -7  -3   2     8485.49     8683.19    141.87 o 
  -6  -3   2     1857.46     1855.67     46.93 o 
  -5  -3   2     5646.15     6143.76     90.35 o 
  -4  -3   2     9296.31     9956.06    174.36 o 
  -3  -3   2     3773.36     3625.60     50.20 o 
  -2  -3   2     1040.86     1073.69     20.21 o 
  -1  -3   2      649.99      726.26     15.34 o 
   0  -3   2      333.38      303.91      9.13 o 
   1  -3   2    14085.80    15365.79    174.73 o 
   2  -3   2     3608.60     4181.86     51.13 o 
   3  -3   2     3394.48     3091.00     46.16 o 
   4  -3   2      978.99      936.38     20.24 o 
   5  -3   2        3.36        0.24      4.61 o 
   6  -3   2     3602.63     3525.76     54.56 o 
   7  -3   2     2838.50     3015.15     69.93 o 
   8  -3   2      112.97       94.96     15.48 o 
   9  -3   2       91.66       35.21     16.21 o 
  10  -3   2      115.21      148.86     30.57 o 
  11  -3   2     1216.69     1219.40     72.74 o 
  12  -3   2      115.66      137.67     35.20 o 
 -12  -2   2        7.01       18.75     25.24 o 
 -11  -2   2      366.39      362.91     87.86 o 
 -10  -2   2      123.39      154.11     29.10 o 
  -9  -2   2      144.49      171.97     21.54 o 
  -8  -2   2       93.06       89.27     15.95 o 
  -7  -2   2        2.11       11.95     10.51 o 
  -6  -2   2      103.57       93.88     12.86 o 
  -5  -2   2       73.31       55.76      8.95 o 
  -4  -2   2    20057.52    21328.44    231.70 o 
  -3  -2   2     8634.42     8774.18    100.97 o 
  -2  -2   2    31972.76    35415.62    366.29 o 
  -1  -2   2     3288.27     3262.14     48.62 o 
   0  -2   2     5025.17     4884.06     76.18 o 
   1  -2   2    33872.88    35929.80    518.83 o 
   2  -2   2     1805.68     1929.78     37.43 o 
   3  -2   2      556.89      529.36     13.86 o 
   4  -2   2      850.86      924.57     20.16 o 
   5  -2   2       98.28       80.08      7.72 o 
   6  -2   2       58.19       74.78     10.86 o 
   7  -2   2      222.06      224.40     17.34 o 
   8  -2   2       37.79       22.57     14.04 o 
   9  -2   2       58.51       77.94     19.00 o 
  10  -2   2       29.88       49.11     22.81 o 
  11  -2   2      997.19     1023.60     66.39 o 
  12  -2   2      324.59      182.01     39.01 o 
 -12  -1   2       31.46       43.83     27.29 o 
 -11  -1   2      580.85      588.39     48.55 o 
 -10  -1   2      997.98     1057.64     47.89 o 
  -9  -1   2      104.16       94.14     17.05 o 
  -8  -1   2     2782.89     2775.67     76.30 o 
  -7  -1   2      875.81      776.56     33.43 o 
  -6  -1   2     2364.43     2359.11     41.61 o 
  -5  -1   2     1750.61     1788.27     32.77 o 
  -4  -1   2       57.09       36.00      6.92 o 
  -3  -1   2     1010.93     1214.32     19.84 o 
  -2  -1   2      205.74      178.22      9.50 o 
  -1  -1   2      673.75      721.96     15.28 o 
   0  -1   2      680.59      685.60     24.63 o 
   1  -1   2     1453.56     1623.34     29.80 o 
   2  -1   2      778.93      786.45     20.05 o 
   3  -1   2     2913.35     2635.06     37.72 o 
   4  -1   2     4874.65     4911.76     55.49 o 
   5  -1   2       11.45        8.97      4.92 o 
   6  -1   2     5130.07     5401.83     76.97 o 
   7  -1   2     2325.93     2354.31     50.41 o 
   8  -1   2        2.59       -0.55     12.21 o 
   9  -1   2       41.13       51.36     21.43 o 
  10  -1   2      229.18      224.52     52.26 o 
  11  -1   2       65.45       67.20     29.31 o 
  12  -1   2        0.03        6.35     27.28 o 
 -13   0   2        1.74      -12.66     24.07 o 
 -12   0   2        8.49      -18.15     21.12 o 
 -11   0   2      407.87      475.05     65.76 o 
 -10   0   2       96.37       50.08     18.30 o 
  -9   0   2      853.70      814.21     36.24 o 
  -8   0   2     1380.65     1417.62     43.22 o 
  -7   0   2      214.25      217.98     21.08 o 
  -6   0   2      634.51      673.43     18.94 o 
  -5   0   2     3497.45     3630.91     45.30 o 
  -4   0   2     2476.17     2113.38     31.54 o 
  -3   0   2      319.82      399.93     14.42 o 
  -2   0   2     8652.37     9347.91    125.88 o 
  -1   0   2     7638.97     8573.33    248.46 o 
   0   0   2      670.13      658.15     12.57 o 
   1   0   2     1869.31     2130.34     38.04 o 
   2   0   2     1771.54     1764.20     57.88 o 
   3   0   2      312.43      279.45      9.90 o 
   4   0   2       25.58       43.98      5.70 o 
   5   0   2      874.59      889.47     19.48 o 
   6   0   2      110.92       93.22     11.35 o 
   7   0   2      776.24      783.64     28.65 o 
   8   0   2      504.17      482.83     39.16 o 
   9   0   2      171.18      162.48     44.89 o 
  10   0   2     1923.66     2061.48     93.69 o 
  11   0   2      346.77      328.66     44.37 o 
  12   0   2       46.83       35.89     35.99 o 
 -13   1   2      141.15      177.41     36.02 o 
 -12   1   2      346.85      432.66     43.93 o 
 -11   1   2     1298.13     1356.07     66.20 o 
 -10   1   2     2494.53     2580.96     67.37 o 
  -9   1   2      434.26      456.43     29.55 o 
  -8   1   2      347.10      389.42     24.32 o 
  -7   1   2     2807.67     2895.91     50.42 o 
  -6   1   2       90.42       77.56      8.37 o 
  -5   1   2     3699.27     3907.83     51.81 o 
  -4   1   2     2355.49     2382.40     32.44 o 
  -3   1   2       31.70       63.20      5.94 o 
  -2   1   2      828.20      951.47     16.72 o 
  -1   1   2      454.25      394.57     13.06 o 
   0   1   2      122.35      129.92      4.96 o 
   1   1   2     6246.46     6583.22    118.45 o 
   2   1   2     1380.27     1104.72     24.28 o 
   3   1   2     8660.93     8946.90     96.24 o 
   4   1   2    16289.43    17553.32    167.28 o 
   5   1   2      582.66      713.09     17.29 o 
   6   1   2     3531.84     3424.26     71.25 o 
   7   1   2     2129.26     2348.15     65.15 o 
   8   1   2      216.58      206.57     70.75 o 
   9   1   2      579.51      572.53     46.93 o 
  10   1   2      108.81       91.82     28.56 o 
  11   1   2        0.59       -5.27     24.15 o 
  12   1   2      207.41      179.05     38.37 o 
 -13   2   2        4.96       -8.44     23.16 o 
 -12   2   2      169.49      168.70     32.81 o 
 -11   2   2       19.10        3.35     19.58 o 
 -10   2   2      188.80      194.10     19.70 o 
  -9   2   2       43.77       33.14     11.15 o 
  -8   2   2      933.32      921.53     27.71 o 
  -7   2   2      861.68      836.68     22.46 o 
  -6   2   2      195.30      220.38     11.02 o 
  -5   2   2     5821.79     6143.88     67.22 o 
  -4   2   2    14860.67    15367.11    145.99 o 
  -3   2   2     3788.66     4379.86     52.17 o 
  -2   2   2     5682.47     6326.44     73.76 o 
  -1   2   2      112.12       97.92      5.37 o 
   0   2   2     1187.81     1062.52     20.23 o 
   1   2   2      639.15      737.09     52.09 o 
   2   2   2       54.38       35.70      4.83 o 
   3   2   2     1131.99     1213.46     20.43 o 
   4   2   2     2707.90     3020.30     39.41 o 
   5   2   2      117.65       96.59      9.15 o 
   6   2   2     2215.76     2264.45     44.10 o 
   7   2   2       97.26       94.57     17.90 o 
   8   2   2        0.33       -4.72     16.55 o 
   9   2   2     1341.12     1305.96     66.26 o 
  10   2   2     1849.57     1725.92    212.78 o 
  11   2   2        3.30       26.48     22.89 o 
 -13   3   2        0.45       -2.04     23.61 o 
 -12   3   2      567.43      530.02    109.04 o 
 -11   3   2     1170.71     1314.63     63.23 o 
 -10   3   2     2472.21     2409.23     60.89 o 
  -9   3   2      604.66      623.77     27.43 o 
  -8   3   2     2182.62     2238.90     41.44 o 
  -7   3   2     4773.10     4868.15     80.60 o 
  -6   3   2      602.86      778.00     19.74 o 
  -5   3   2     4416.37     4996.81     56.80 o 
  -4   3   2       23.15       37.60      5.60 o 
  -3   3   2        4.48        6.89      3.12 o 
  -2   3   2      107.18      142.79      6.18 o 
  -1   3   2     1429.46     1395.10     21.90 o 
   0   3   2     4045.51     4002.15     69.81 o 
   1   3   2     3484.35     4148.48     91.79 o 
   2   3   2     1612.80     1574.86     22.37 o 
   3   3   2    13152.24    13556.25    118.88 o 
   4   3   2     2179.80     2301.95     31.92 o 
   5   3   2      682.14      664.42     21.65 o 
   6   3   2      585.20      666.75     29.99 o 
   7   3   2     1093.65     1181.09     79.65 o 
   8   3   2        9.97       -5.65     17.63 o 
   9   3   2      774.74      921.96     60.17 o 
  10   3   2       10.03       18.73     20.64 o 
  11   3   2       23.35       45.96     26.90 o 
 -13   4   2        4.35       18.79     25.24 o 
 -12   4   2      225.99      140.35     29.69 o 
 -11   4   2      134.71      106.64     25.68 o 
 -10   4   2       27.78       13.21     11.36 o 
  -9   4   2      424.11      409.77     20.95 o 
  -8   4   2     1893.33     1946.95     45.54 o 
  -7   4   2     4684.63     4696.62     74.63 o 
  -6   4   2     2183.13     2611.28     38.64 o 
  -5   4   2      299.15      326.93     10.81 o 
  -4   4   2     2281.65     2011.38     26.99 o 
  -3   4   2     3771.00     3722.85     40.84 o 
  -2   4   2      303.76      302.49      9.56 o 
  -1   4   2     5223.95     5144.97     61.06 o 
   0   4   2     1519.51     1424.08     26.98 o 
   1   4   2     1012.10      996.04     21.11 o 
   2   4   2     1949.34     2140.23     27.16 o 
   3   4   2      132.82      128.01      8.46 o 
   4   4   2      276.85      319.73     13.19 o 
   5   4   2      351.22      354.53     25.68 o 
   6   4   2      242.96      320.79     24.46 o 
   7   4   2      215.82      268.86     29.51 o 
   8   4   2       25.62       13.78     17.44 o 
   9   4   2      691.64      760.76     95.65 o 
  10   4   2       53.83       45.23     23.74 o 
  11   4   2        2.15        0.76     23.55 o 
 -13   5   2        0.59       18.15     24.63 o 
 -12   5   2      137.35      135.25     35.37 o 
 -11   5   2      696.55      563.49     38.41 o 
 -10   5   2        3.10        5.34     10.06 o 
  -9   5   2      484.94      478.77     22.40 o 
  -8   5   2     7431.89     7616.89    111.61 o 
  -7   5   2     3109.52     3067.74     51.53 o 
  -6   5   2       28.48       22.15      5.84 o 
  -5   5   2      234.48      244.38      9.94 o 
  -4   5   2       89.17       84.30      6.19 o 
  -3   5   2       12.41        1.72      3.14 o 
  -2   5   2       20.12       10.63      3.80 o 
  -1   5   2     1509.25     1422.18     21.52 o 
   0   5   2     2360.05     2330.75     36.81 o 
   1   5   2      833.41     1028.27     20.75 o 
   2   5   2     1272.14     1023.83     24.47 o 
   3   5   2     3170.33     3019.95     48.86 o 
   4   5   2        2.79        5.91      6.56 o 
   5   5   2     1453.88     1525.50     39.70 o 
   6   5   2       15.06       24.58     12.06 o 
   7   5   2      980.63     1139.22     58.68 o 
   8   5   2      182.23      208.18     29.50 o 
   9   5   2      316.86      309.89     36.64 o 
  10   5   2      125.83      150.46     31.63 o 
 -14   6   2      198.90      174.80     67.07 o 
 -13   6   2       72.04       47.48     26.69 o 
 -12   6   2       95.25       74.26     64.23 o 
 -11   6   2       42.52       27.62     15.21 o 
 -10   6   2       39.55       27.97     10.88 o 
  -9   6   2       20.58       25.46     10.39 o 
  -8   6   2     2936.06     2961.29     58.64 o 
  -7   6   2     2389.60     2690.77     46.19 o 
  -6   6   2     1845.65     1876.22     32.37 o 
  -5   6   2     7106.33     7007.14     75.28 o 
  -4   6   2      170.73      372.47     11.28 o 
  -3   6   2      147.79      108.87      6.32 o 
  -2   6   2       73.17      119.35      6.77 o 
  -1   6   2     5411.28     5299.56     54.79 o 
   0   6   2        3.07       11.60      4.70 o 
   1   6   2       12.03       26.68      6.04 o 
   2   6   2        4.64        6.76      5.18 o 
   3   6   2      111.51      146.60      9.97 o 
   4   6   2      280.65      317.50     19.57 o 
   5   6   2       27.43       17.94     10.36 o 
   6   6   2      506.82      556.92     41.30 o 
   7   6   2     1741.21     1687.10     95.54 o 
   8   6   2      111.46      125.63     25.96 o 
   9   6   2      322.90      317.09     46.19 o 
  10   6   2       18.23        0.77     24.04 o 
 -14   7   2      406.57      383.36     83.03 o 
 -13   7   2        3.31       -2.20     23.54 o 
 -12   7   2       92.61      162.86     26.12 o 
 -11   7   2      439.33      499.06     32.72 o 
 -10   7   2      237.75      229.44     20.37 o 
  -9   7   2      205.46      191.44     21.74 o 
  -8   7   2     2042.68     2129.89     57.16 o 
  -7   7   2     1350.66     1365.71     53.12 o 
  -6   7   2       36.14       35.77      6.99 o 
  -5   7   2      600.13      576.04     20.02 o 
  -4   7   2      279.28      315.90      9.54 o 
  -3   7   2      465.84      558.82     11.75 o 
  -2   7   2     4137.50     4198.03     49.77 o 
  -1   7   2     3713.27     4330.94     55.74 o 
   0   7   2     1304.02     1353.31     26.05 o 
   1   7   2      589.07      781.92     20.40 o 
   2   7   2     4217.84     3950.35     52.05 o 
   3   7   2     2314.33     2274.02     44.01 o 
   4   7   2       59.84       73.14     12.37 o 
   5   7   2      290.05      330.49     36.44 o 
   6   7   2      521.99      493.04     36.74 o 
   7   7   2      200.58      262.39     32.25 o 
   8   7   2      178.45      170.49     29.52 o 
   9   7   2       23.02       21.42     25.37 o 
  10   7   2       71.33       56.61     28.36 o 
 -14   8   2      177.24      195.83     65.68 o 
 -13   8   2        3.95      -14.71     22.74 o 
 -12   8   2       27.16       23.41     20.96 o 
 -11   8   2       48.25       33.54     16.90 o 
 -10   8   2       78.30       61.34     13.89 o 
  -9   8   2        7.41       -4.92      9.47 o 
  -8   8   2     1408.61     1417.37     34.14 o 
  -7   8   2      245.69      282.68     16.18 o 
  -6   8   2      216.08      170.43     11.58 o 
  -5   8   2     3503.24     3337.75     44.25 o 
  -4   8   2     3179.55     2894.76     37.27 o 
  -3   8   2        8.61        4.08      3.72 o 
  -2   8   2      492.72      718.13     19.03 o 
  -1   8   2        8.53        8.29      4.69 o 
   0   8   2     2291.04     2328.22     35.38 o 
   1   8   2       10.15        1.73      6.26 o 
   2   8   2        0.17        4.47      7.52 o 
   3   8   2      364.42      363.37     25.78 o 
   4   8   2       31.32       20.97     11.26 o 
   5   8   2      118.97      108.31     21.76 o 
   6   8   2     1110.91     1055.52     52.04 o 
   7   8   2      106.35       93.70     25.24 o 
   8   8   2       24.20       11.35     21.88 o 
   9   8   2      447.10      385.54     51.76 o 
 -14   9   2       98.46       88.24     60.62 o 
 -13   9   2       16.51       18.42     22.33 o 
 -12   9   2     1202.85     1264.24     60.33 o 
 -11   9   2      383.45      379.61     30.16 o 
 -10   9   2      373.31      398.94     28.47 o 
  -9   9   2       18.55       20.29     11.57 o 
  -8   9   2      322.47      338.54     18.71 o 
  -7   9   2       14.94       13.34      7.95 o 
  -6   9   2        0.17       -3.12      6.51 o 
  -5   9   2       42.63       49.88      7.32 o 
  -4   9   2     1312.72     1390.11     24.17 o 
  -3   9   2      102.89       91.01      7.47 o 
  -2   9   2      139.76      102.13      9.58 o 
  -1   9   2     1328.20     1147.36     23.41 o 
   0   9   2     3477.83     3419.28     55.27 o 
   1   9   2     1331.05     1238.70     31.07 o 
   2   9   2     1990.63     1984.58     45.70 o 
   3   9   2     1103.45     1182.24     33.81 o 
   4   9   2       67.06       34.83     14.31 o 
   5   9   2     1175.61     1047.93     62.68 o 
   6   9   2      301.50      337.77     42.93 o 
   7   9   2      177.81      131.03     32.46 o 
   8   9   2        1.05      -18.76     25.14 o 
   9   9   2       20.72       12.79     31.62 o 
 -13  10   2        3.54       -7.55     21.25 o 
 -12  10   2        4.39       -6.75     17.64 o 
 -11  10   2        5.97       15.14     17.83 o 
 -10  10   2      176.11      120.20     19.74 o 
  -9  10   2      396.99      389.55     23.80 o 
  -8  10   2      487.88      443.73     21.65 o 
  -7  10   2      769.49      815.76     26.38 o 
  -6  10   2      620.16      601.57     22.00 o 
  -5  10   2     3398.23     3089.16     52.91 o 
  -4  10   2     2493.68     2723.10     41.63 o 
  -3  10   2      136.78      130.64     11.42 o 
  -2  10   2      135.51      124.07     11.11 o 
  -1  10   2      958.73      880.43     38.47 o 
   0  10   2     1521.27     1610.62     36.93 o 
   1  10   2      471.20      457.02     27.17 o 
   2  10   2      277.80      242.90     22.25 o 
   3  10   2        3.74        3.07     12.07 o 
   4  10   2      103.32       58.10     22.70 o 
   5  10   2      548.71      589.12     51.18 o 
   6  10   2     1954.64     2172.29     93.48 o 
   7  10   2       16.47       33.43     27.84 o 
   8  10   2        3.51       13.09     28.69 o 
 -13  11   2       84.24       80.20     25.76 o 
 -12  11   2     1050.92     1185.33     90.77 o 
 -11  11   2      369.26      418.56     35.13 o 
 -10  11   2        6.79      -12.75     18.66 o 
  -9  11   2       22.41       21.03     12.24 o 
  -8  11   2      427.76      405.89     24.10 o 
  -7  11   2      204.79      201.08     18.11 o 
  -6  11   2      307.67      310.64     20.32 o 
  -5  11   2      176.13      184.53     15.35 o 
  -4  11   2      688.03      658.63     20.79 o 
  -3  11   2      115.15      134.02     11.89 o 
  -2  11   2     1459.35     1406.12     34.36 o 
  -1  11   2     4510.99     4427.86     70.42 o 
   0  11   2      580.91      543.57     44.20 o 
   1  11   2      861.01      941.39     38.52 o 
   2  11   2     1169.07     1277.50     61.90 o 
   3  11   2      152.50      138.32     21.00 o 
   4  11   2       15.36       -9.01     19.10 o 
   5  11   2       48.48       59.41     45.27 o 
   6  11   2      208.67      202.85     45.50 o 
   7  11   2       32.42       30.39     37.75 o 
   8  11   2       18.39       22.39     32.82 o 
 -13  12   2       25.05       22.18     25.54 o 
 -12  12   2       55.38       52.55     37.75 o 
 -11  12   2       79.31       29.24     22.19 o 
 -10  12   2      175.42      142.57     39.59 o 
  -9  12   2      288.50      365.96     43.94 o 
  -8  12   2     2523.23     2321.70     54.98 o 
  -7  12   2      562.16      534.50     26.87 o 
  -6  12   2     1375.83     1266.90     40.34 o 
  -5  12   2     2884.59     2765.80     53.84 o 
  -4  12   2      620.63      563.18     32.83 o 
  -3  12   2      489.76      474.09     23.82 o 
  -2  12   2     1403.23     1414.18     39.43 o 
  -1  12   2      213.45      241.44     19.76 o 
   0  12   2      239.17      242.75     20.68 o 
   1  12   2      108.29       89.94     15.29 o 
   2  12   2       11.65       32.09     14.75 o 
   3  12   2        6.32       13.54     21.26 o 
   4  12   2       18.35        8.94     41.13 o 
   5  12   2     2034.89     2247.17     97.40 o 
   6  12   2      542.43      648.46     60.80 o 
   7  12   2       17.08        8.53     31.48 o 
 -13  13   2      305.50      368.97     47.84 o 
 -12  13   2     1005.78     1021.69     69.67 o 
 -11  13   2      150.48      139.07     52.64 o 
 -10  13   2       25.23       17.40     19.92 o 
  -9  13   2      834.38      856.50    121.50 o 
  -8  13   2      285.44      232.07     23.86 o 
  -7  13   2       83.13       60.89     13.99 o 
  -6  13   2      252.75      205.88     19.77 o 
  -5  13   2      437.77      455.77     25.66 o 
  -4  13   2       20.21       24.52     12.01 o 
  -3  13   2      142.85      146.67     20.42 o 
  -2  13   2     1094.27     1049.59     35.90 o 
  -1  13   2     2559.15     2641.92     59.04 o 
   0  13   2       58.90       38.58     19.16 o 
   1  13   2      875.72      911.14     36.96 o 
   2  13   2     2080.53     2209.21     85.68 o 
   3  13   2      680.03      669.52     55.92 o 
   4  13   2       36.85       55.21     28.76 o 
   5  13   2        2.18       -9.98     25.24 o 
   6  13   2       80.94       38.59     32.29 o 
 -13  14   2        1.11       33.46     52.33 o 
 -12  14   2      167.81      218.88     59.16 o 
 -11  14   2      215.10      221.12     47.58 o 
 -10  14   2       75.21       93.70     40.82 o 
  -9  14   2      605.77      578.47     41.34 o 
  -8  14   2      456.38      514.95     38.95 o 
  -7  14   2      513.38      552.39     59.56 o 
  -6  14   2     3932.92     3541.16     72.33 o 
  -5  14   2     1325.50     1384.55     44.86 o 
  -4  14   2      303.74      344.77     26.36 o 
  -3  14   2      375.36      352.79     26.74 o 
  -2  14   2       85.91       74.64     16.70 o 
  -1  14   2      421.29      453.13     27.70 o 
   0  14   2       88.58       71.81     19.60 o 
   1  14   2      388.25      363.39     27.58 o 
   2  14   2      978.56      913.51     45.27 o 
   3  14   2      318.39      394.66     47.96 o 
   4  14   2       31.23       47.73     29.98 o 
   5  14   2       76.64      103.70     37.14 o 
   6  14   2       40.97       18.57     33.30 o 
 -12  15   2      604.48      638.73    108.81 o 
 -11  15   2       12.07       33.52     25.65 o 
 -10  15   2       42.13       -0.99     19.63 o 
  -9  15   2       98.96       99.47     23.83 o 
  -8  15   2       24.31       11.96     17.31 o 
  -7  15   2        2.95      -13.22     15.31 o 
  -6  15   2      156.29      189.67     26.83 o 
  -5  15   2      341.02      312.36     27.11 o 
  -4  15   2       91.29       61.12     17.14 o 
  -3  15   2      345.49      320.11     27.99 o 
  -2  15   2     2611.83     2667.12     71.06 o 
  -1  15   2      698.08      716.64     34.70 o 
   0  15   2       14.55       12.09     14.45 o 
   1  15   2      829.03      849.16     63.84 o 
   2  15   2     1879.00     2198.86     77.71 o 
   3  15   2       11.00       42.89     30.92 o 
   4  15   2       16.94        2.10     26.47 o 
   5  15   2      198.06      137.28     40.71 o 
 -12  16   2      225.65      188.91     39.76 o 
 -11  16   2      108.89       60.62     28.94 o 
 -10  16   2      352.75      271.54     35.17 o 
  -9  16   2     1111.76     1293.95     62.03 o 
  -8  16   2      122.90      157.31     28.30 o 
  -7  16   2      118.37      105.67     24.39 o 
  -6  16   2      839.06      780.25     56.46 o 
  -5  16   2      371.01      406.55     71.90 o 
  -4  16   2      247.33      197.69     30.57 o 
  -3  16   2      155.89      107.37     20.69 o 
  -2  16   2        8.93       -0.58     15.65 o 
  -1  16   2        8.25       16.66     25.23 o 
   0  16   2        0.06        4.69     17.32 o 
   1  16   2      234.25      246.44     30.44 o 
   2  16   2      861.41      808.33     65.68 o 
   3  16   2      141.98      201.64     64.99 o 
   4  16   2      341.76      399.06     56.11 o 
 -11  17   2       55.51       77.91     44.28 o 
 -10  17   2       12.23       11.07     21.95 o 
  -9  17   2        0.99       28.62     21.64 o 
  -8  17   2       94.64       70.79     24.17 o 
  -7  17   2       22.16        7.32     23.05 o 
  -6  17   2      244.57      266.63     40.75 o 
  -5  17   2       16.78       13.52     30.77 o 
  -4  17   2       10.08       -8.21     22.83 o 
  -3  17   2      544.92      576.00     44.97 o 
  -2  17   2     1340.19     1434.54     90.02 o 
  -1  17   2        6.94        5.54     21.29 o 
   0  17   2       40.05       16.36     19.54 o 
   1  17   2      685.69      707.14     51.88 o 
   2  17   2      346.54      433.88     54.90 o 
   3  17   2        2.65       15.80     31.11 o 
 -11  18   2        1.10      -15.35     47.73 o 
 -10  18   2     1339.18     1334.56     76.43 o 
  -9  18   2     1508.38     1662.11     74.12 o 
  -8  18   2      941.25      965.76     90.93 o 
  -7  18   2        0.49        9.90     25.19 o 
  -6  18   2      115.60       79.89     29.29 o 
  -5  18   2      229.43      261.37     41.15 o 
  -4  18   2      224.17      208.89     40.10 o 
  -3  18   2      201.77      223.65     41.00 o 
  -2  18   2      521.34      519.86     65.96 o 
  -1  18   2      186.27      193.61     35.28 o 
   0  18   2      140.52      118.54     38.83 o 
   1  18   2       12.13       -3.64     31.22 o 
   2  18   2      240.32      211.95     94.61 o 
 -10  19   2       37.20       43.91     28.10 o 
  -9  19   2       34.95       21.50     29.20 o 
  -8  19   2       33.54       54.66     39.29 o 
  -7  19   2        0.13       29.51     28.34 o 
  -6  19   2      102.56      138.15     36.25 o 
  -5  19   2      170.61      224.15     67.83 o 
  -4  19   2       13.54       -3.27     25.96 o 
  -3  19   2       26.86       86.30     34.32 o 
  -2  19   2      177.05      126.52     83.95 o 
  -1  19   2      121.73       98.53     31.60 o 
   0  19   2       45.26        1.48     45.81 o 
  -9  20   2      591.68      665.28    109.73 o 
  -8  20   2        8.91      -16.66     27.10 o 
  -7  20   2      372.50      355.18     49.70 o 
  -6  20   2      937.27     1002.64     74.19 o 
  -5  20   2      248.47      267.70     47.59 o 
  -4  20   2       52.81       46.98     32.16 o 
  -3  20   2       22.08       44.46     33.69 o 
  -2  20   2       67.76       40.56     58.62 o 
  -1  20   2      241.43      209.00     47.95 o 
  -6  21   2      740.38      853.25    198.20 o 
  -5  21   2      166.45      132.18     81.03 o 
  -4  21   2        8.16       25.01     32.82 o 
   3 -21   3       30.42       54.07     35.70 o 
   4 -21   3       49.62       43.48     33.51 o 
   5 -21   3      159.57      181.78     44.24 o 
   0 -20   3      227.59      282.99     62.61 o 
   1 -20   3        3.87       22.49     31.57 o 
   2 -20   3      431.08      467.14     56.53 o 
   3 -20   3      229.61      337.56     77.27 o 
   4 -20   3        2.82        1.08     28.68 o 
   5 -20   3      199.91      153.13     54.17 o 
   6 -20   3     1142.14     1003.22    123.70 o 
   7 -20   3       71.04       96.97     33.20 o 
   8 -20   3        7.25       30.31     29.59 o 
  -1 -19   3      503.30      797.27     84.25 o 
   0 -19   3       74.44       18.71     31.01 o 
   1 -19   3       31.65       12.35     27.50 o 
   2 -19   3        7.07       -8.15     26.10 o 
   3 -19   3      110.10       93.45     32.85 o 
   4 -19   3        0.36      -22.86     22.86 o 
   5 -19   3       11.36       22.89     28.39 o 
   6 -19   3       28.52       -5.00     25.54 o 
   7 -19   3       31.33       33.60     27.10 o 
   8 -19   3        8.78       42.07     28.09 o 
   9 -19   3      341.70      260.33    116.71 o 
  -2 -18   3       19.72       66.45     39.75 o 
  -1 -18   3       53.61       99.75     42.20 o 
   0 -18   3      121.20      126.11     38.44 o 
   1 -18   3       11.68       19.94     54.33 o 
   2 -18   3      529.27      471.09     51.40 o 
   3 -18   3      934.42      797.65    171.42 o 
   4 -18   3      426.59      444.18     50.27 o 
   5 -18   3      166.66      165.32     37.53 o 
   6 -18   3      373.74      358.49     39.87 o 
   7 -18   3       79.66       39.43     26.02 o 
   8 -18   3       45.14       31.46     26.95 o 
   9 -18   3       52.70       34.91     26.29 o 
  10 -18   3        0.46        7.14     26.32 o 
  -4 -17   3      336.06      323.97     59.09 o 
  -3 -17   3      132.24      107.27     43.58 o 
  -2 -17   3       20.21        3.68     34.22 o 
  -1 -17   3      641.95      752.45     74.28 o 
   0 -17   3       38.20       32.63     26.94 o 
   1 -17   3        4.19       -0.88     22.98 o 
   2 -17   3       19.14       -2.11     31.69 o 
   3 -17   3       56.24       47.78     25.16 o 
   4 -17   3       23.76       44.46     26.33 o 
   5 -17   3        0.47      -18.24     18.24 o 
   6 -17   3       30.92       45.72     28.29 o 
   7 -17   3        6.00        1.46     21.36 o 
   8 -17   3       27.05        4.68     18.95 o 
   9 -17   3      135.39       98.23     28.06 o 
  10 -17   3      493.54      616.31     53.12 o 
  -5 -16   3       49.93       59.37     31.85 o 
  -4 -16   3      102.34       52.30     30.27 o 
  -3 -16   3        2.41      -19.64     28.85 o 
  -2 -16   3       43.28       22.55     25.59 o 
  -1 -16   3      398.81      366.94     43.05 o 
   0 -16   3       38.29       14.24     21.68 o 
   1 -16   3       76.12      116.88     29.17 o 
   2 -16   3     1386.02     1464.85     72.14 o 
   3 -16   3     2803.27     2902.33    105.20 o 
   4 -16   3      447.91      485.06     69.84 o 
   5 -16   3      812.33      861.83     79.53 o 
   6 -16   3       97.52       99.74     26.66 o 
   7 -16   3      109.76      161.56     29.64 o 
   8 -16   3      201.64      153.23     24.75 o 
   9 -16   3      102.86       76.75     27.74 o 
  10 -16   3       48.57       38.74     24.96 o 
  11 -16   3        9.94       23.57     30.72 o 
  -6 -15   3        4.31       27.93     50.03 o 
  -5 -15   3       80.15       65.38     31.82 o 
  -4 -15   3      397.83      484.62     50.57 o 
  -3 -15   3      541.02      537.07     43.55 o 
  -2 -15   3      703.78      733.95     62.34 o 
  -1 -15   3      269.46      323.72     63.31 o 
   0 -15   3       73.72       73.41     25.67 o 
   1 -15   3       23.31       -3.63     18.58 o 
   2 -15   3      185.95      200.85     32.62 o 
   3 -15   3        7.55        7.66     17.95 o 
   4 -15   3      523.27      516.67     32.72 o 
   5 -15   3      555.32      550.76     53.78 o 
   6 -15   3      324.64      316.47     28.64 o 
   7 -15   3     1404.45     1355.49     45.35 o 
   8 -15   3       74.89       49.46     19.33 o 
   9 -15   3      104.20      109.48     23.07 o 
  10 -15   3      169.50      168.21     36.86 o 
  11 -15   3      147.98      193.24     43.46 o 
  -6 -14   3       65.97       91.61     32.21 o 
  -5 -14   3      325.07      301.39     42.28 o 
  -4 -14   3      119.16       83.04     23.88 o 
  -3 -14   3      113.88      110.87     26.64 o 
  -2 -14   3     1049.20     1022.73     79.32 o 
  -1 -14   3     1487.49     1500.65     79.93 o 
   0 -14   3       17.89       17.56     18.25 o 
   1 -14   3      489.33      475.17     41.80 o 
   2 -14   3      768.52      938.92    155.00 o 
   3 -14   3     1532.81     1662.57     59.22 o 
   4 -14   3       99.01      106.05     17.53 o 
   5 -14   3      282.83      262.10     21.56 o 
   6 -14   3      944.39      977.90     33.23 o 
   7 -14   3       14.84        4.25     11.05 o 
   8 -14   3      368.38      317.67     24.00 o 
   9 -14   3      145.72      135.27     20.83 o 
  10 -14   3      185.13      162.70     41.02 o 
  11 -14   3      130.14       70.54     45.88 o 
  12 -14   3       79.62       90.44     30.91 o 
  -7 -13   3       66.43       60.45     41.21 o 
  -6 -13   3       58.97       50.23     27.78 o 
  -5 -13   3     1953.06     2038.60    132.12 o 
  -4 -13   3      819.46      815.58     48.16 o 
  -3 -13   3        0.09       -1.46     14.19 o 
  -2 -13   3     2296.42     2376.89     62.13 o 
  -1 -13   3        5.34        6.34     12.05 o 
   0 -13   3        1.79       22.94     11.09 o 
   1 -13   3     1390.64     1367.06     42.79 o 
   2 -13   3      238.02      216.30     21.02 o 
   3 -13   3      189.79      199.98     17.99 o 
   4 -13   3      882.78      819.60     43.09 o 
   5 -13   3      362.44      375.05     19.70 o 
   6 -13   3     3962.50     3903.47     63.75 o 
   7 -13   3       36.62       25.25     10.66 o 
   8 -13   3      347.04      337.96     21.76 o 
   9 -13   3      884.07      882.17     38.30 o 
  10 -13   3      258.34      267.77     34.09 o 
  11 -13   3      122.00      127.00     28.77 o 
  12 -13   3      122.20      111.30     31.11 o 
  -8 -12   3      151.82      142.76     35.67 o 
  -7 -12   3      113.06      201.76     37.41 o 
  -6 -12   3      198.56      140.76     24.73 o 
  -5 -12   3      143.90      157.26     29.73 o 
  -4 -12   3      241.99      136.18     27.69 o 
  -3 -12   3       65.29       60.25     14.59 o 
  -2 -12   3      557.33      561.46     25.70 o 
  -1 -12   3     1601.65     1630.34     42.78 o 
   0 -12   3     1224.04     1290.32     40.48 o 
   1 -12   3     1536.80     1503.28     43.36 o 
   2 -12   3      662.72      628.56     25.93 o 
   3 -12   3       28.26       23.30      7.70 o 
   4 -12   3       32.32       10.77      8.83 o 
   5 -12   3     1679.10     1786.76     46.98 o 
   6 -12   3     3059.47     2978.08     54.86 o 
   7 -12   3        9.73        0.91      9.05 o 
   8 -12   3        0.10        6.34     10.48 o 
   9 -12   3       92.58       62.69     14.73 o 
  10 -12   3       18.89       -0.47     18.47 o 
  11 -12   3      111.70      122.79     28.21 o 
  12 -12   3      506.39      476.41     46.51 o 
  -8 -11   3      766.82      805.12     51.31 o 
  -7 -11   3        3.81        7.51     17.91 o 
  -6 -11   3      540.14      619.01     53.16 o 
  -5 -11   3     1807.56     1862.01     58.58 o 
  -4 -11   3      833.56      906.83     36.11 o 
  -3 -11   3     2141.40     2157.28     52.41 o 
  -2 -11   3      179.20      189.87     17.21 o 
  -1 -11   3      296.69      310.32     20.24 o 
   0 -11   3       33.93       27.11      9.78 o 
   1 -11   3      143.03      153.91     12.25 o 
   2 -11   3      774.40      816.29     23.12 o 
   3 -11   3      470.11      386.43     16.07 o 
   4 -11   3      586.97      570.50     19.38 o 
   5 -11   3      210.06      178.69     14.00 o 
   6 -11   3    11740.01    11658.90    135.95 o 
   7 -11   3      606.25      560.14     25.55 o 
   8 -11   3     2404.28     2521.07     49.25 o 
   9 -11   3      398.57      458.57     26.33 o 
  10 -11   3      472.39      502.52     57.90 o 
  11 -11   3      149.72      163.18     30.60 o 
  12 -11   3      138.87      232.33     36.70 o 
  -9 -10   3       26.61       32.40     24.10 o 
  -8 -10   3        3.03       13.31     20.15 o 
  -7 -10   3      332.72      342.58     31.81 o 
  -6 -10   3       22.46       21.81     16.70 o 
  -5 -10   3      331.38      334.38     24.86 o 
  -4 -10   3     1095.30     1109.19     37.14 o 
  -3 -10   3        1.51       15.18     10.34 o 
  -2 -10   3      342.39      353.49     36.87 o 
  -1 -10   3     6065.55     5908.56     90.39 o 
   0 -10   3     1542.25     1534.60     31.08 o 
   1 -10   3      924.02      953.78     23.34 o 
   2 -10   3     5867.11     5798.03     64.38 o 
   3 -10   3      187.32      166.99     11.27 o 
   4 -10   3      246.67      252.68     13.38 o 
   5 -10   3     1362.27     1459.01     38.25 o 
   6 -10   3     1728.27     1703.10     35.92 o 
   7 -10   3       39.25       28.97      9.18 o 
   8 -10   3      251.99      228.13     17.38 o 
   9 -10   3      132.79      132.94     28.57 o 
  10 -10   3      334.74      372.59     36.19 o 
  11 -10   3       11.04      -21.02     34.54 o 
  12 -10   3      194.25      221.97     35.22 o 
 -10  -9   3       43.75       -4.96     34.99 o 
  -9  -9   3      628.13      722.58     70.80 o 
  -8  -9   3     1539.67     1494.06     79.08 o 
  -7  -9   3     1652.06     1560.39     74.49 o 
  -6  -9   3      686.37      615.62     31.40 o 
  -5  -9   3     4479.40     4545.76     83.94 o 
  -4  -9   3      248.77      194.87     18.37 o 
  -3  -9   3      272.72      283.64     17.57 o 
  -2  -9   3     2624.78     2689.86     76.69 o 
  -1  -9   3       89.85       83.75     11.56 o 
   0  -9   3        2.12        6.72      5.49 o 
   1  -9   3        0.30        4.01      4.69 o 
   2  -9   3      460.61      422.60     14.57 o 
   3  -9   3        6.92       11.05      5.34 o 
   4  -9   3      105.66      119.53      9.72 o 
   5  -9   3     1257.28     1288.18     26.70 o 
   6  -9   3     5513.23     5435.43     73.72 o 
   7  -9   3     6587.51     6551.68     86.60 o 
   8  -9   3     1832.01     1906.29     40.72 o 
   9  -9   3     3316.22     3181.58     68.07 o 
  10  -9   3        4.79       35.03     19.43 o 
  11  -9   3        0.55       -0.17     19.29 o 
  12  -9   3       33.60        0.90     22.23 o 
 -10  -8   3      227.79      217.12     32.51 o 
  -9  -8   3      170.04      198.97     44.15 o 
  -8  -8   3      219.12      169.60     27.53 o 
  -7  -8   3      198.20      149.66     21.10 o 
  -6  -8   3      374.33      422.20     30.19 o 
  -5  -8   3      270.95      272.90     22.80 o 
  -4  -8   3      808.29      836.98     30.22 o 
  -3  -8   3      171.39      131.21     14.58 o 
  -2  -8   3     4826.30     4801.52     64.76 o 
  -1  -8   3     7289.73     7417.83     94.11 o 
   0  -8   3       31.30       26.97      5.26 o 
   1  -8   3     2703.73     2624.68     33.16 o 
   2  -8   3     1844.96     1745.52     26.75 o 
   3  -8   3    15208.13    15989.05    154.92 o 
   4  -8   3      170.40      188.16     10.91 o 
   5  -8   3      566.41      550.25     17.48 o 
   6  -8   3      333.55      308.85     15.88 o 
   7  -8   3      193.63      222.49     15.20 o 
   8  -8   3      728.09      733.37     26.37 o 
   9  -8   3     2029.48     1988.49     59.14 o 
  10  -8   3      390.18      397.82     47.50 o 
  11  -8   3        5.29       36.53     21.71 o 
  12  -8   3       33.26       46.81     24.12 o 
  13  -8   3      286.51      299.88     62.15 o 
 -11  -7   3      135.42      143.34     49.16 o 
 -10  -7   3      112.03       73.65     28.51 o 
  -9  -7   3     1691.88     1749.24     76.74 o 
  -8  -7   3     3290.01     3031.42     76.57 o 
  -7  -7   3       79.34       49.80     20.16 o 
  -6  -7   3     6609.76     6731.31    120.65 o 
  -5  -7   3    15776.64    15440.06    226.15 o 
  -4  -7   3      201.99      202.79     17.96 o 
  -3  -7   3        5.69       73.76     10.21 o 
  -2  -7   3     2440.79     2366.89     38.29 o 
  -1  -7   3      172.08      170.37     10.11 o 
   0  -7   3       40.27       56.68      7.36 o 
   1  -7   3      956.22      886.45     17.13 o 
   2  -7   3     1198.90     1143.13     20.03 o 
   3  -7   3    11531.12    12212.70    120.60 o 
   4  -7   3      268.31      336.03     17.00 o 
   5  -7   3     3198.33     3097.21     45.99 o 
   6  -7   3      439.48      378.52     21.32 o 
   7  -7   3      777.02      755.13     24.46 o 
   8  -7   3     1790.83     1834.00     46.58 o 
   9  -7   3     4891.24     4961.63    116.82 o 
  10  -7   3       32.83       14.35     18.20 o 
  11  -7   3       92.91       48.00     21.85 o 
  12  -7   3       50.16       80.46     26.17 o 
  13  -7   3        3.64      -10.44     38.37 o 
 -11  -6   3       67.43       96.19     31.67 o 
 -10  -6   3        1.40        7.73     21.59 o 
  -9  -6   3     1157.95     1040.31     52.26 o 
  -8  -6   3      273.82      267.54     26.19 o 
  -7  -6   3       63.10       27.30     13.09 o 
  -6  -6   3     1599.88     1836.83     98.85 o 
  -5  -6   3      240.52      244.01     19.43 o 
  -4  -6   3      658.41      759.40     28.30 o 
  -3  -6   3      300.51      245.27     13.33 o 
  -2  -6   3     8805.22     8749.30     98.15 o 
  -1  -6   3     7150.87     6863.33     77.54 o 
   0  -6   3       14.84       10.41      4.75 o 
   1  -6   3     1149.37      854.97     16.51 o 
   2  -6   3     6882.75     7107.64     79.68 o 
   3  -6   3    11449.03    12135.83    118.57 o 
   4  -6   3      502.59      548.40     15.07 o 
   5  -6   3      306.04      322.72     19.23 o 
   6  -6   3       37.66       39.10      7.42 o 
   7  -6   3      115.24       97.13     12.26 o 
   8  -6   3     2518.97     2660.08     57.88 o 
   9  -6   3     1937.33     1845.44     89.69 o 
  10  -6   3      298.04      241.50     33.12 o 
  11  -6   3      167.60      174.47     29.23 o 
  12  -6   3       30.49       15.12     27.28 o 
  13  -6   3      319.79      346.22     64.15 o 
 -11  -5   3       12.14       24.83     24.52 o 
 -10  -5   3        7.19       11.68     21.59 o 
  -9  -5   3     1584.43     1714.91     76.13 o 
  -8  -5   3     1747.17     1598.81     50.71 o 
  -7  -5   3     1229.07     1286.87     42.82 o 
  -6  -5   3     8150.79     8243.78    135.19 o 
  -5  -5   3     1502.24     1475.42     40.47 o 
  -4  -5   3     1636.87     1630.57     70.50 o 
  -3  -5   3     2099.08     2128.53     38.10 o 
  -2  -5   3      955.89      998.37     20.02 o 
  -1  -5   3     1173.89     1097.41     21.21 o 
   0  -5   3       66.41       85.18      6.93 o 
   1  -5   3     1185.72     1095.15     18.42 o 
   2  -5   3    15392.04    15991.61    160.80 o 
   3  -5   3     5108.63     5804.69     62.59 o 
   4  -5   3      939.36      823.53     17.78 o 
   5  -5   3     2511.98     2413.40     33.39 o 
   6  -5   3      390.50      403.78     22.01 o 
   7  -5   3       91.06      100.59     16.19 o 
   8  -5   3     1527.42     1540.55     42.27 o 
   9  -5   3     1192.71     1217.40     44.91 o 
  10  -5   3       95.47       80.87     38.96 o 
  11  -5   3      121.99      143.50     28.13 o 
  12  -5   3        0.04      -16.33     24.89 o 
 -12  -4   3      204.08      260.14     44.20 o 
 -11  -4   3        0.18       20.14     21.73 o 
 -10  -4   3        1.20      -13.14     18.79 o 
  -9  -4   3       53.66       53.24     17.17 o 
  -8  -4   3        1.93       21.99     13.20 o 
  -7  -4   3      461.55      444.67     29.35 o 
  -6  -4   3     3561.81     3733.76     74.30 o 
  -5  -4   3     1282.12     1307.85     36.25 o 
  -4  -4   3     1282.54     1643.85     31.68 o 
  -3  -4   3     7399.28     7769.02     94.17 o 
  -2  -4   3     4689.91     4270.67     55.50 o 
  -1  -4   3     3569.82     3606.58     45.79 o 
   0  -4   3     6938.14     7252.29     82.08 o 
   1  -4   3      589.55      741.22     14.27 o 
   2  -4   3     8367.61     8333.14     88.42 o 
   3  -4   3       92.78      105.25      9.36 o 
   4  -4   3      767.86      855.71     27.65 o 
   5  -4   3        6.78       26.63      6.43 o 
   6  -4   3        0.34       -6.73      6.88 o 
   7  -4   3       17.34       19.62     12.58 o 
   8  -4   3      631.32      581.42     30.27 o 
   9  -4   3      347.09      334.96     31.45 o 
  10  -4   3      935.26      995.07     86.19 o 
  11  -4   3      909.50      926.61     62.90 o 
  12  -4   3      787.28      977.75     69.08 o 
 -12  -3   3      453.32      482.99     95.23 o 
 -11  -3   3        1.00       -2.76     20.69 o 
 -10  -3   3     1154.97     1124.30     46.12 o 
  -9  -3   3     1224.28     1230.55     81.92 o 
  -8  -3   3     4243.03     4437.16     89.80 o 
  -7  -3   3     1146.51     1165.14     38.19 o 
  -6  -3   3      253.98      258.26     29.20 o 
  -5  -3   3      198.82      268.16     15.37 o 
  -4  -3   3      430.99      496.54     15.88 o 
  -3  -3   3      338.26      393.95     18.06 o 
  -2  -3   3      208.16      230.44      9.28 o 
  -1  -3   3      315.69      338.59      9.00 o 
   0  -3   3      408.43      408.26     11.76 o 
   1  -3   3      104.86       63.06      5.20 o 
   2  -3   3     1529.06     1555.23     24.94 o 
   3  -3   3      258.06      248.90     13.29 o 
   4  -3   3     4869.34     4924.09     60.11 o 
   5  -3   3    16473.68    16996.30    175.69 o 
   6  -3   3     4723.48     4875.78     65.08 o 
   7  -3   3        1.87        8.74      9.61 o 
   8  -3   3     1409.05     1515.07     46.50 o 
   9  -3   3      222.46      220.89     27.65 o 
  10  -3   3        1.09        5.17     19.29 o 
  11  -3   3       19.57       39.39     26.36 o 
  12  -3   3        0.37       -4.40     29.24 o 
 -12  -2   3        6.13       15.00     23.37 o 
 -11  -2   3      225.35      176.88     44.43 o 
 -10  -2   3        6.25       13.59     14.98 o 
  -9  -2   3       58.21       57.77     15.13 o 
  -8  -2   3       13.22       23.84     12.02 o 
  -7  -2   3      682.70      606.57     27.42 o 
  -6  -2   3      436.10      355.73     20.02 o 
  -5  -2   3     3920.38     3966.49     56.76 o 
  -4  -2   3     1751.48     1917.96     29.96 o 
  -3  -2   3    14093.66    15089.13    152.14 o 
  -2  -2   3      288.57      524.02     10.67 o 
  -1  -2   3     3828.57     4540.95     75.21 o 
   0  -2   3      180.75      225.33     15.58 o 
   1  -2   3     3935.09     3790.04     63.58 o 
   2  -2   3      523.95      721.82     17.03 o 
   3  -2   3      737.99      808.61     21.27 o 
   4  -2   3      564.67      621.97     18.91 o 
   5  -2   3     1041.79     1002.38     23.83 o 
   6  -2   3     4972.98     5194.62     73.60 o 
   7  -2   3      739.42      745.89     31.06 o 
   8  -2   3     1225.27     1280.12     42.55 o 
   9  -2   3        7.14       14.39     16.09 o 
  10  -2   3       11.02       -4.36     20.32 o 
  11  -2   3      732.58      888.44     70.13 o 
  12  -2   3      223.10      181.41     43.05 o 
 -13  -1   3      446.64      447.05     52.03 o 
 -12  -1   3      545.46      448.08     43.88 o 
 -11  -1   3        2.06       16.29     19.93 o 
 -10  -1   3     2162.66     2382.93     64.89 o 
  -9  -1   3     4123.53     4352.28     96.36 o 
  -8  -1   3     1999.36     1838.47     49.51 o 
  -7  -1   3      426.33      388.05     22.18 o 
  -6  -1   3       11.35       19.84      7.58 o 
  -5  -1   3     7173.90     7374.55     84.93 o 
  -4  -1   3     1390.29     1702.83     29.81 o 
  -3  -1   3      294.50      307.57     10.06 o 
  -2  -1   3      794.31      747.09     15.88 o 
  -1  -1   3      644.06      585.47     14.47 o 
   0  -1   3      843.29      984.57     19.17 o 
   1  -1   3     9301.39     9116.92    139.10 o 
   2  -1   3       13.92       35.81      5.81 o 
   3  -1   3     3007.92     3267.98     49.25 o 
   4  -1   3     5361.03     5615.65     66.81 o 
   5  -1   3    19860.05    20760.22    211.04 o 
   6  -1   3      912.00      887.26     26.56 o 
   7  -1   3     1824.65     1823.36     55.38 o 
   8  -1   3      248.52      229.42     22.31 o 
   9  -1   3       33.21       19.61     20.69 o 
  10  -1   3       45.16       32.98     38.44 o 
  11  -1   3      186.98      155.75     35.04 o 
  12  -1   3       58.94       44.23     31.30 o 
 -13   0   3      386.78      314.11     40.42 o 
 -12   0   3        1.28       12.35     20.95 o 
 -11   0   3       22.02        0.79     14.42 o 
 -10   0   3      171.59      202.81     22.68 o 
  -9   0   3      123.16      105.48     16.92 o 
  -8   0   3       77.69       95.63     12.91 o 
  -7   0   3       12.94       12.76      8.38 o 
  -6   0   3     5936.16     6074.42     75.10 o 
  -5   0   3     8915.05     9256.51    126.07 o 
  -4   0   3       38.32       34.44      4.35 o 
  -3   0   3      690.77     1054.75     14.72 o 
  -2   0   3     5593.69     5398.82     89.82 o 
  -1   0   3      608.39      599.29     31.31 o 
   0   0   3      688.87      801.97     16.04 o 
   1   0   3     6196.27     6249.22    162.60 o 
   2   0   3       95.51       68.55      6.65 o 
   3   0   3        0.19        0.28      3.57 o 
   4   0   3        4.87       -3.31      4.22 o 
   5   0   3      211.82      206.63     11.18 o 
   6   0   3      421.91      443.68     20.92 o 
   7   0   3     3286.38     3319.12     70.77 o 
   8   0   3      823.28      805.11     41.18 o 
   9   0   3      281.27      279.02     36.95 o 
  10   0   3       22.41       20.36     34.53 o 
  11   0   3      134.10      183.33     38.96 o 
  12   0   3       30.23       18.97     26.92 o 
 -13   1   3       78.76       79.80     31.08 o 
 -12   1   3      915.18      836.22     54.29 o 
 -11   1   3      151.56      162.95     22.20 o 
 -10   1   3     1557.52     1623.64     50.66 o 
  -9   1   3     1267.07     1385.05     38.63 o 
  -8   1   3     1331.64     1406.31     33.86 o 
  -7   1   3     4259.67     4499.55     64.22 o 
  -6   1   3     5808.18     6255.43     70.68 o 
  -5   1   3     3138.24     3335.41     40.05 o 
  -4   1   3     1493.08     1639.87     23.83 o 
  -3   1   3      259.90      216.36      6.40 o 
  -2   1   3      202.86      201.80      7.96 o 
  -1   1   3     2944.66     3151.54     58.54 o 
   0   1   3       60.48       90.30      5.09 o 
   1   1   3    23996.88    24091.31    364.76 o 
   2   1   3       33.11      111.38      8.34 o 
   3   1   3      754.30      874.10     17.00 o 
   4   1   3       47.79       19.32      4.95 o 
   5   1   3     6136.59     6355.01     77.42 o 
   6   1   3        5.33        4.65      8.95 o 
   7   1   3     2168.23     2258.59     77.55 o 
   8   1   3       29.12       20.39     19.15 o 
   9   1   3       14.06       -5.09     19.25 o 
  10   1   3       16.87       27.03     25.28 o 
  11   1   3        2.20       -8.56     22.19 o 
 -13   2   3      420.57      413.61     77.42 o 
 -12   2   3        6.27       -4.05     19.92 o 
 -11   2   3      464.24      468.63     31.78 o 
 -10   2   3      226.11      223.53     24.95 o 
  -9   2   3      739.40      683.57     25.69 o 
  -8   2   3     1073.35     1254.40     29.18 o 
  -7   2   3      500.84      425.79     17.62 o 
  -6   2   3     5446.44     5726.36     64.73 o 
  -5   2   3     7876.14     8905.52     90.86 o 
  -4   2   3     4268.67     5036.24     53.63 o 
  -3   2   3    27471.54    29143.65    302.64 o 
  -2   2   3     4739.29     4923.06     68.43 o 
  -1   2   3     6391.53     6614.43     86.86 o 
   0   2   3     1355.99     1465.69     35.54 o 
   1   2   3     2150.21     2117.82     54.91 o 
   2   2   3      803.56      979.15     16.30 o 
   3   2   3       36.08       70.72      5.93 o 
   4   2   3        2.27       13.31      4.69 o 
   5   2   3      134.54      107.93     10.02 o 
   6   2   3      267.31      231.17     19.23 o 
   7   2   3      462.61      495.23     33.08 o 
   8   2   3      793.72      771.44     51.41 o 
   9   2   3      527.30      570.65     43.32 o 
  10   2   3      322.86      315.89     41.21 o 
  11   2   3      136.78      170.37     46.22 o 
 -13   3   3      282.82      254.65     59.24 o 
 -12   3   3      174.37      150.73     28.51 o 
 -11   3   3       39.77       17.58     17.02 o 
 -10   3   3      156.39      162.70     17.00 o 
  -9   3   3     1201.98     1099.07     29.05 o 
  -8   3   3      102.20      143.24     12.36 o 
  -7   3   3     1085.68     1073.73     28.93 o 
  -6   3   3      627.73      620.96     21.94 o 
  -5   3   3      324.13      350.32     13.37 o 
  -4   3   3      308.03      370.06     12.28 o 
  -3   3   3     1000.95      992.23     17.58 o 
  -2   3   3     1649.37     1734.24     24.25 o 
  -1   3   3     1324.91     1456.93     19.82 o 
   0   3   3     8322.19     8377.56    104.27 o 
   1   3   3     6531.55     7910.00     80.20 o 
   2   3   3     1781.23     1827.86     23.98 o 
   3   3   3        5.44        2.44      3.72 o 
   4   3   3     1759.99     1526.51     27.02 o 
   5   3   3     1403.20     1336.16     31.62 o 
   6   3   3       64.07       58.59     15.80 o 
   7   3   3      935.80      942.11     62.37 o 
   8   3   3      161.76      190.95     27.21 o 
   9   3   3        4.34      -12.36     17.80 o 
  10   3   3      272.11      250.40     36.19 o 
  11   3   3       87.31       92.11     36.47 o 
 -13   4   3      257.42      190.47     33.96 o 
 -12   4   3        0.55       11.76     20.93 o 
 -11   4   3        2.47        6.84     13.75 o 
 -10   4   3      130.84      108.11     15.45 o 
  -9   4   3      719.21      765.52     31.09 o 
  -8   4   3        1.45       11.33      7.66 o 
  -7   4   3     2099.79     2118.82     48.63 o 
  -6   4   3      106.40       45.45      5.99 o 
  -5   4   3      831.20      974.46     18.98 o 
  -4   4   3      199.58      313.09      9.90 o 
  -3   4   3     5707.27     5813.80     62.50 o 
  -2   4   3     6735.08     6491.15     73.44 o 
  -1   4   3       10.66       14.25      3.50 o 
   0   4   3     1036.29     1039.73     21.09 o 
   1   4   3      296.17      268.88      9.90 o 
   2   4   3       42.15       37.59      5.66 o 
   3   4   3     1333.77     1262.51     21.29 o 
   4   4   3       97.97       91.41      7.96 o 
   5   4   3     1534.59     1506.03     43.28 o 
   6   4   3      421.28      420.15     54.96 o 
   7   4   3      841.80      827.60     44.92 o 
   8   4   3      771.38      875.02     88.96 o 
   9   4   3       18.53       42.56     23.39 o 
  10   4   3      150.60      110.73     30.29 o 
  11   4   3      208.11      207.82     38.59 o 
 -14   5   3      236.05      234.83     35.88 o 
 -13   5   3      801.54      739.76     52.69 o 
 -12   5   3      251.47      333.66     36.32 o 
 -11   5   3      235.38      177.82     22.04 o 
 -10   5   3      641.98      639.28     26.13 o 
  -9   5   3     1056.09     1129.66     30.91 o 
  -8   5   3      353.27      411.54     20.41 o 
  -7   5   3       24.65       19.18      8.96 o 
  -6   5   3      100.40      155.90     10.43 o 
  -5   5   3      472.72      499.25     12.90 o 
  -4   5   3        2.12       15.74      3.95 o 
  -3   5   3      668.86      625.09     13.17 o 
  -2   5   3     3062.87     3157.28     39.52 o 
  -1   5   3     2310.42     2324.05     35.31 o 
   0   5   3      258.59      169.64      9.40 o 
   1   5   3     2672.09     2329.25     32.71 o 
   2   5   3     1898.10     1840.33     26.40 o 
   3   5   3      584.12      555.42     15.02 o 
   4   5   3      644.47      653.05     23.50 o 
   5   5   3      718.08      753.92     40.14 o 
   6   5   3       74.57       53.20     14.59 o 
   7   5   3      622.21      665.34     53.98 o 
   8   5   3        5.61        1.95     19.49 o 
   9   5   3       11.83       -4.68     19.84 o 
  10   5   3        1.43       12.74     25.23 o 
 -14   6   3       30.13       26.69     35.53 o 
 -13   6   3       82.38       51.19     26.48 o 
 -12   6   3       22.28       35.67     18.61 o 
 -11   6   3        1.51       -4.88     12.08 o 
 -10   6   3      223.14      239.74     18.23 o 
  -9   6   3      297.49      280.55     19.40 o 
  -8   6   3     1313.47     1462.83     44.29 o 
  -7   6   3     3024.75     2837.35     47.13 o 
  -6   6   3      156.51      220.11     11.37 o 
  -5   6   3       17.13        3.88      3.89 o 
  -4   6   3      834.69     1281.83     20.05 o 
  -3   6   3     1948.55     1681.22     25.30 o 
  -2   6   3     2022.49     2050.39     30.55 o 
  -1   6   3      799.14      785.89     16.62 o 
   0   6   3      668.59      694.80     17.76 o 
   1   6   3      914.22      852.95     20.29 o 
   2   6   3       16.38       23.12      6.68 o 
   3   6   3       28.41       21.89      6.77 o 
   4   6   3     1358.79     1366.69     37.06 o 
   5   6   3      171.55      123.15     19.87 o 
   6   6   3       37.44       20.35     14.13 o 
   7   6   3      953.88     1048.91     77.83 o 
   8   6   3     1039.39     1062.03     95.25 o 
   9   6   3       32.55       29.19     23.09 o 
  10   6   3        2.82      -13.53     23.17 o 
 -14   7   3      622.12      688.92    159.38 o 
 -13   7   3      646.12      718.52     51.77 o 
 -12   7   3      679.10      640.85     64.71 o 
 -11   7   3       73.26       56.73     15.45 o 
 -10   7   3      697.69      709.99     29.99 o 
  -9   7   3      634.27      627.22     26.80 o 
  -8   7   3       94.68       91.91     12.45 o 
  -7   7   3       11.95       15.33      9.23 o 
  -6   7   3        2.83        3.59      6.47 o 
  -5   7   3       40.48       52.54      8.58 o 
  -4   7   3     1154.93     1123.20     19.38 o 
  -3   7   3        8.74       41.73      5.77 o 
  -2   7   3     7411.41     7820.21     98.73 o 
  -1   7   3     2787.82     2787.47     37.93 o 
   0   7   3     3897.96     3744.00     52.93 o 
   1   7   3     5705.70     5415.40     68.87 o 
   2   7   3      619.58      554.30     18.89 o 
   3   7   3      721.86      715.07     24.49 o 
   4   7   3      287.31      313.46     24.14 o 
   5   7   3      977.85      998.55     66.05 o 
   6   7   3       43.19       61.00     23.82 o 
   7   7   3        2.00      -15.71     16.39 o 
   8   7   3       10.21       13.90     21.25 o 
   9   7   3        3.29       11.45     28.60 o 
 -14   8   3       72.95       62.16     27.62 o 
 -13   8   3        2.29        2.63     19.71 o 
 -12   8   3        1.56       10.28     15.75 o 
 -11   8   3       78.98       73.61     23.86 o 
 -10   8   3      868.95      877.28     33.03 o 
  -9   8   3      627.53      703.64     40.70 o 
  -8   8   3        1.16       -4.77      7.49 o 
  -7   8   3      741.25      707.78     25.21 o 
  -6   8   3     6609.57     6924.28     90.80 o 
  -5   8   3      553.57      581.34     17.73 o 
  -4   8   3     1429.79     1388.39     24.77 o 
  -3   8   3     4089.60     3731.61     46.83 o 
  -2   8   3      840.45      880.53     18.26 o 
  -1   8   3      114.79       98.87      9.38 o 
   0   8   3      653.44      704.73     19.56 o 
   1   8   3      225.36      208.56     14.20 o 
   2   8   3       29.65       20.52      8.20 o 
   3   8   3       80.09       51.47     11.01 o 
   4   8   3      355.85      415.32     27.30 o 
   5   8   3      858.35      903.50     49.93 o 
   6   8   3      258.54      228.55     36.21 o 
   7   8   3     2466.79     2344.35    114.03 o 
   8   8   3      358.97      344.07     88.78 o 
   9   8   3       65.90       93.04     37.45 o 
 -14   9   3      340.74      382.45     43.77 o 
 -13   9   3      114.92       94.45     22.71 o 
 -12   9   3       39.52       34.88     17.80 o 
 -11   9   3      714.62      767.79     38.20 o 
 -10   9   3     2138.48     1962.43     58.83 o 
  -9   9   3     1132.02     1075.06     34.48 o 
  -8   9   3        6.75        7.21      8.19 o 
  -7   9   3      424.49      454.67     27.62 o 
  -6   9   3      134.33      147.41     16.32 o 
  -5   9   3      241.47      242.48     13.59 o 
  -4   9   3       62.64       49.15      7.93 o 
  -3   9   3     4035.85     3991.68     58.59 o 
  -2   9   3      110.45      135.75     22.66 o 
  -1   9   3      124.29      133.03     16.33 o 
   0   9   3     2894.23     2675.82     48.37 o 
   1   9   3     4150.94     4123.81     73.45 o 
   2   9   3        6.30        4.68     10.86 o 
   3   9   3     1081.78     1049.10     35.37 o 
   4   9   3     1549.85     1573.12     58.76 o 
   5   9   3     1227.62     1195.41     54.99 o 
   6   9   3        0.14       21.27     23.45 o 
   7   9   3        2.22       49.67     29.96 o 
   8   9   3       12.34        3.95     27.28 o 
 -14  10   3        3.02       -1.23     43.58 o 
 -13  10   3        2.68        7.52     19.77 o 
 -12  10   3       21.15        8.29     20.51 o 
 -11  10   3      629.49      695.00     36.93 o 
 -10  10   3      980.55      994.65     62.64 o 
  -9  10   3      235.39      251.25     24.99 o 
  -8  10   3      276.49      212.83     18.22 o 
  -7  10   3     2705.71     2622.83     54.34 o 
  -6  10   3     1839.03     1697.94     41.02 o 
  -5  10   3      156.28      213.72     15.13 o 
  -4  10   3     3556.27     3592.80     64.86 o 
  -3  10   3     1604.65     1669.54     32.92 o 
  -2  10   3      304.41      274.05     27.02 o 
  -1  10   3      731.12      777.30     39.12 o 
   0  10   3      341.02      377.38     23.53 o 
   1  10   3      305.66      264.47     24.54 o 
   2  10   3       87.36       72.15     25.23 o 
   3  10   3     2207.64     2131.72     68.82 o 
   4  10   3     3427.27     3379.27     93.51 o 
   5  10   3      810.69      753.06     58.51 o 
   6  10   3      183.53      163.60     36.61 o 
   7  10   3     1145.19     1200.13     78.11 o 
   8  10   3      215.71      149.99     39.82 o 
 -13  11   3      107.54       99.72     30.40 o 
 -12  11   3       76.60       54.82     77.35 o 
 -11  11   3      903.80      933.89     48.35 o 
 -10  11   3     1417.38     1501.10     57.40 o 
  -9  11   3        5.10       11.40     11.03 o 
  -8  11   3      371.66      321.71     26.83 o 
  -7  11   3      272.03      252.53     19.66 o 
  -6  11   3      400.21      340.82     30.81 o 
  -5  11   3      240.46      258.29     17.26 o 
  -4  11   3     1516.55     1443.89     37.97 o 
  -3  11   3      824.58      804.27     30.76 o 
  -2  11   3      237.57      230.29     21.60 o 
  -1  11   3     1309.62     1359.60     34.96 o 
   0  11   3     4337.05     4488.22     89.90 o 
   1  11   3     1838.57     1876.59     54.26 o 
   2  11   3       59.97       49.29     15.90 o 
   3  11   3      397.74      478.56     37.58 o 
   4  11   3     1202.54     1258.91    120.75 o 
   5  11   3       15.54       39.13     25.66 o 
   6  11   3       35.63       33.14     29.26 o 
   7  11   3       47.09       28.14     28.70 o 
 -13  12   3       84.54       62.10     53.64 o 
 -12  12   3        0.96      -10.26     20.61 o 
 -11  12   3       57.67       78.70     26.21 o 
 -10  12   3      927.21      998.36     48.53 o 
  -9  12   3       32.48       17.83     14.15 o 
  -8  12   3     2586.50     2377.74     56.99 o 
  -7  12   3     3268.96     3216.70     65.54 o 
  -6  12   3      136.68      142.38     16.21 o 
  -5  12   3        0.25       -7.39      8.01 o 
  -4  12   3      457.98      405.63     32.35 o 
  -3  12   3     1539.90     1404.12     51.80 o 
  -2  12   3       59.58       47.11     12.18 o 
  -1  12   3       93.94       84.26     25.83 o 
   0  12   3      200.40      174.10     18.28 o 
   1  12   3       99.03      107.84     16.19 o 
   2  12   3      190.35      185.96     23.51 o 
   3  12   3      970.09      943.81     64.89 o 
   4  12   3     1313.45     1210.16    149.40 o 
   5  12   3        5.85       12.81     26.12 o 
   6  12   3      991.24      973.93     74.09 o 
   7  12   3      748.96      768.16     70.24 o 
 -13  13   3      173.32      258.55     40.23 o 
 -12  13   3       63.08       72.62     28.02 o 
 -11  13   3       90.57       90.26     48.88 o 
 -10  13   3       14.02       13.65     20.79 o 
  -9  13   3        0.76        7.71     14.24 o 
  -8  13   3       28.65        4.40     11.80 o 
  -7  13   3       44.01       33.42     12.47 o 
  -6  13   3       11.79        4.22     10.37 o 
  -5  13   3       98.71       85.49     14.28 o 
  -4  13   3     1919.28     2056.14     50.41 o 
  -3  13   3      832.07      861.86     46.14 o 
  -2  13   3       29.28       27.58     13.49 o 
  -1  13   3     2825.57     2787.20     69.58 o 
   0  13   3     1740.80     1827.24     63.15 o 
   1  13   3       17.08        4.14     12.53 o 
   2  13   3        4.41       19.89     17.10 o 
   3  13   3      731.22      747.43     70.98 o 
   4  13   3       53.83       53.63     29.75 o 
   5  13   3       37.16       76.44     33.89 o 
   6  13   3       41.24       34.64     33.42 o 
 -13  14   3        6.64      -13.25     25.53 o 
 -12  14   3       95.06      138.57     34.22 o 
 -11  14   3      191.25      216.65     36.72 o 
 -10  14   3      374.29      427.60     98.68 o 
  -9  14   3       21.44       11.76     17.13 o 
  -8  14   3     3130.43     3017.87     75.78 o 
  -7  14   3     2405.16     2468.75     59.52 o 
  -6  14   3        7.22       37.14     14.19 o 
  -5  14   3      345.85      303.86     25.44 o 
  -4  14   3       23.40       18.92     13.26 o 
  -3  14   3      895.99      939.35     50.55 o 
  -2  14   3       16.19       10.67     12.93 o 
  -1  14   3       15.26       16.69     14.58 o 
   0  14   3      596.63      611.12     38.50 o 
   1  14   3      495.42      480.29     43.09 o 
   2  14   3        6.22       -4.20     18.85 o 
   3  14   3      481.12      463.09     52.35 o 
   4  14   3      912.97      942.52     70.54 o 
   5  14   3        0.96       17.81     30.67 o 
 -12  15   3        2.62       30.60     31.46 o 
 -11  15   3      268.86      298.81     40.97 o 
 -10  15   3       75.43      116.09     28.37 o 
  -9  15   3        0.60      -15.80     15.80 o 
  -8  15   3      457.42      460.03     38.16 o 
  -7  15   3      102.75       96.67     20.29 o 
  -6  15   3      149.90      126.50     32.05 o 
  -5  15   3      163.42      123.00     20.52 o 
  -4  15   3      572.58      539.45     33.47 o 
  -3  15   3      885.09      859.07     40.75 o 
  -2  15   3        1.43        3.68     13.91 o 
  -1  15   3      586.71      575.63     44.19 o 
   0  15   3      791.35      744.30     49.18 o 
   1  15   3        2.12        6.06     21.94 o 
   2  15   3       84.55       52.91     31.47 o 
   3  15   3      592.17      585.83     49.29 o 
   4  15   3       86.94       73.53     33.41 o 
 -12  16   3      181.27      199.38     40.47 o 
 -11  16   3      546.21      660.29     55.61 o 
 -10  16   3      709.55      749.87     50.17 o 
  -9  16   3        7.05        2.50     19.18 o 
  -8  16   3      985.16     1170.16     57.83 o 
  -7  16   3     1294.79     1365.67     94.08 o 
  -6  16   3        4.43       13.48     17.94 o 
  -5  16   3      585.53      519.72     39.60 o 
  -4  16   3        4.94        0.49     17.54 o 
  -3  16   3       26.57        5.69     23.04 o 
  -2  16   3      372.75      424.30     39.65 o 
  -1  16   3       51.31       37.72     21.64 o 
   0  16   3      383.30      329.37     38.79 o 
   1  16   3      181.58      192.44     33.82 o 
   2  16   3       89.19       79.92     35.00 o 
   3  16   3     1486.37     1613.98    232.27 o 
   4  16   3      648.38      708.72    127.92 o 
 -11  17   3      611.56      664.60     59.11 o 
 -10  17   3        4.22       32.27     22.97 o 
  -9  17   3       77.18       50.77     23.61 o 
  -8  17   3      112.39       98.25     30.78 o 
  -7  17   3      423.94      342.08     47.34 o 
  -6  17   3       97.51       55.17     25.86 o 
  -5  17   3      312.70      339.71     58.08 o 
  -4  17   3      824.91      945.69     53.07 o 
  -3  17   3      352.75      385.67     39.62 o 
  -2  17   3       62.76       25.91     22.35 o 
  -1  17   3      600.83      600.33     48.88 o 
   0  17   3     1249.87     1255.94     71.31 o 
   1  17   3      124.53       70.01     35.95 o 
   2  17   3      242.05      230.08     49.10 o 
   3  17   3        4.83      -19.51     30.75 o 
 -11  18   3      357.98      349.45     92.08 o 
 -10  18   3      386.51      377.42     41.20 o 
  -9  18   3      692.90      759.60    108.12 o 
  -8  18   3      608.80      591.02     55.11 o 
  -7  18   3      224.49      236.55     39.09 o 
  -6  18   3      351.52      254.93     40.72 o 
  -5  18   3      198.31      121.57     32.63 o 
  -4  18   3      496.25      551.01     45.40 o 
  -3  18   3        5.14        1.78     21.01 o 
  -2  18   3       24.70        9.75     23.52 o 
  -1  18   3       80.87       99.60     29.94 o 
   0  18   3       36.63       -2.89     25.52 o 
   1  18   3       97.05       86.22     39.35 o 
 -10  19   3      240.35      295.73     81.34 o 
  -9  19   3       65.42       91.11     34.29 o 
  -8  19   3       29.54       73.22     31.82 o 
  -7  19   3      361.87      429.45     50.99 o 
  -6  19   3      192.06      127.72     64.99 o 
  -5  19   3     1151.23      977.28     87.48 o 
  -4  19   3     1700.58     1758.93    211.40 o 
  -3  19   3      401.74      508.82     56.52 o 
  -2  19   3       15.35       23.81     25.73 o 
  -1  19   3      440.56      499.46     49.81 o 
   0  19   3      421.67      402.24     47.03 o 
  -9  20   3       69.30       48.04     55.86 o 
  -8  20   3       60.70       40.47     31.49 o 
  -7  20   3        6.98        7.23     26.94 o 
  -6  20   3        3.88      -10.87     27.11 o 
  -5  20   3        2.83       10.44     29.41 o 
  -4  20   3        1.19        4.21     30.74 o 
  -3  20   3       14.05      -27.24     30.41 o 
  -2  20   3      127.50       64.77     36.66 o 
  -6  21   3      151.28      133.82     67.83 o 
  -5  21   3      462.88      453.53     58.48 o 
   4 -21   4       86.08       33.76     34.04 o 
   5 -21   4      114.80       65.99     48.19 o 
   1 -20   4      642.01      641.47     61.87 o 
   2 -20   4       36.51        7.63     30.02 o 
   3 -20   4        2.80        9.55     28.46 o 
   4 -20   4      240.30      263.05    105.13 o 
   5 -20   4      749.27      683.63     65.74 o 
   6 -20   4       18.62       58.39     35.76 o 
   7 -20   4      178.91      175.60     43.71 o 
  -1 -19   4       14.31      -17.19     33.46 o 
   0 -19   4      163.94      128.14     36.01 o 
   1 -19   4      101.85       17.87     27.97 o 
   2 -19   4        0.24      -16.73     24.88 o 
   3 -19   4        0.00       13.71     26.99 o 
   4 -19   4       69.21       78.28     33.30 o 
   5 -19   4       26.69       -6.68     26.68 o 
   6 -19   4        0.16       15.43     45.20 o 
   7 -19   4        9.53       -4.32     23.76 o 
   8 -19   4      314.34      368.74     44.50 o 
   9 -19   4      410.67      408.18     67.68 o 
  -2 -18   4       97.51       63.69     36.83 o 
  -1 -18   4       17.64       -8.59     30.69 o 
   0 -18   4     1131.49     1119.97     84.18 o 
   1 -18   4      415.12      393.05     57.47 o 
   2 -18   4        6.61        0.30     28.55 o 
   3 -18   4       79.95       52.06     27.25 o 
   4 -18   4     1152.74     1367.33    129.37 o 
   5 -18   4     1072.15     1006.32     69.88 o 
   6 -18   4        0.11       10.68     30.15 o 
   7 -18   4      132.30      101.13     28.49 o 
   8 -18   4       25.79      -18.40     22.81 o 
   9 -18   4      118.09       53.88     28.31 o 
  -4 -17   4      300.67      212.71     47.88 o 
  -3 -17   4      171.76      156.38     44.66 o 
  -2 -17   4      588.14      610.80     69.37 o 
  -1 -17   4       12.54       61.08     35.76 o 
   0 -17   4     1557.02     1441.21     74.65 o 
   1 -17   4       78.77       54.56     26.78 o 
   2 -17   4       87.16       44.88     25.82 o 
   3 -17   4      283.16      247.86     38.09 o 
   4 -17   4      178.49       98.23     29.38 o 
   5 -17   4      745.77      748.72     49.49 o 
   6 -17   4        5.48      -19.41     19.41 o 
   7 -17   4      165.75      130.28     40.44 o 
   8 -17   4     1755.91     1728.32    153.44 o 
   9 -17   4      306.98      255.23     39.39 o 
  10 -17   4      195.23      128.77     33.65 o 
  -5 -16   4       21.23       28.47     30.62 o 
  -4 -16   4       26.06       13.04     31.61 o 
  -3 -16   4      524.30      414.36     57.09 o 
  -2 -16   4       57.28       72.44     34.99 o 
  -1 -16   4       95.61      107.85     29.06 o 
   0 -16   4      335.05      423.21     43.99 o 
   1 -16   4       10.90        5.99     19.97 o 
   2 -16   4       76.75       64.79     28.78 o 
   3 -16   4      255.56      255.19     58.01 o 
   4 -16   4      622.24      577.45     42.37 o 
   5 -16   4       82.21       66.04     22.00 o 
   6 -16   4       58.01       24.75     19.78 o 
   7 -16   4      398.93      402.62     40.90 o 
   8 -16   4       37.73        2.18     19.96 o 
   9 -16   4      190.60      165.16     35.93 o 
  10 -16   4       38.73       59.50     27.69 o 
  11 -16   4      245.40      276.19     50.11 o 
  -6 -15   4      503.52      520.55     52.09 o 
  -5 -15   4        6.89       -7.37     24.50 o 
  -4 -15   4      397.51      341.14     50.34 o 
  -3 -15   4      656.80      573.49     52.45 o 
  -2 -15   4        9.72       10.19     22.64 o 
  -1 -15   4       32.78       17.34     21.26 o 
   0 -15   4      283.42      247.21     34.58 o 
   1 -15   4      554.49      516.37     44.83 o 
   2 -15   4      903.28      921.34     56.67 o 
   3 -15   4       59.13       59.99     27.62 o 
   4 -15   4      540.29      544.89     33.54 o 
   5 -15   4        5.75       12.36     14.69 o 
   6 -15   4      359.26      325.07     29.03 o 
   7 -15   4     2097.88     1964.88     68.87 o 
   8 -15   4     3188.24     3292.27     85.22 o 
   9 -15   4       34.04       43.17     20.42 o 
  10 -15   4      432.40      482.22     47.98 o 
  11 -15   4      160.21      140.71     33.52 o 
  -7 -14   4       44.69       25.32     46.81 o 
  -6 -14   4       68.14       47.22     27.68 o 
  -5 -14   4        3.25        2.77     22.08 o 
  -4 -14   4      146.44      143.40     26.88 o 
  -3 -14   4     1162.32     1284.10     57.35 o 
  -2 -14   4      419.53      482.14     46.12 o 
  -1 -14   4      157.68      150.17     23.94 o 
   0 -14   4      219.37      181.11     24.37 o 
   1 -14   4     1053.02     1020.31     64.70 o 
   2 -14   4     1668.82     1723.30     57.91 o 
   3 -14   4       10.29       13.82     12.23 o 
   4 -14   4      659.37      703.64     33.61 o 
   5 -14   4        7.11       -4.25     11.22 o 
   6 -14   4       13.50       11.32     12.43 o 
   7 -14   4      420.37      406.39     27.81 o 
   8 -14   4      153.56      144.03     23.24 o 
   9 -14   4        0.15        7.99     15.18 o 
  10 -14   4       51.86       67.56     22.12 o 
  11 -14   4      307.45      351.02     41.55 o 
  -7 -13   4      525.27      498.59     49.43 o 
  -6 -13   4      341.89      357.06     42.58 o 
  -5 -13   4      121.63      115.82     22.15 o 
  -4 -13   4      428.58      471.85     41.96 o 
  -3 -13   4     3487.98     3599.16     75.54 o 
  -2 -13   4        2.33        1.08     10.84 o 
  -1 -13   4      271.28      332.62     25.60 o 
   0 -13   4        8.76       22.94     12.07 o 
   1 -13   4      225.90      246.17     24.32 o 
   2 -13   4      728.02      775.20     53.23 o 
   3 -13   4     2630.99     2553.60     55.18 o 
   4 -13   4     1610.19     1662.11     56.32 o 
   5 -13   4      697.12      689.38     30.57 o 
   6 -13   4        5.26       16.00     11.37 o 
   7 -13   4     1468.37     1410.97     61.51 o 
   8 -13   4      846.28      821.63     37.04 o 
   9 -13   4        0.53        1.41     13.41 o 
  10 -13   4      241.88      203.41     51.52 o 
  11 -13   4      457.33      510.81     46.90 o 
  12 -13   4       62.57       82.22     30.76 o 
  -8 -12   4        3.26       -8.44     21.57 o 
  -7 -12   4        4.45       -9.45     20.21 o 
  -6 -12   4      213.28      200.58     26.52 o 
  -5 -12   4      100.91       93.32     20.42 o 
  -4 -12   4      311.05      349.97     53.12 o 
  -3 -12   4      921.11      894.50     47.92 o 
  -2 -12   4      499.08      521.78     35.85 o 
  -1 -12   4      762.59      708.98     29.00 o 
   0 -12   4     3293.42     3204.98     69.59 o 
   1 -12   4     2499.80     2677.38     68.62 o 
   2 -12   4      239.46      225.28     18.82 o 
   3 -12   4      408.52      415.52     20.35 o 
   4 -12   4     1845.46     1872.25     47.57 o 
   5 -12   4     2483.96     2427.68     76.38 o 
   6 -12   4       41.38       25.31     17.85 o 
   7 -12   4       13.44       10.50     10.92 o 
   8 -12   4       27.88       13.35     11.69 o 
   9 -12   4       18.32        9.44     14.02 o 
  10 -12   4      348.56      396.50     59.06 o 
  11 -12   4      450.88      387.64     41.96 o 
  12 -12   4      112.35      131.45     32.03 o 
  -9 -11   4      790.78      753.01     54.42 o 
  -8 -11   4      238.52      197.82     43.59 o 
  -7 -11   4      510.81      461.36     35.72 o 
  -6 -11   4      272.58      281.22     40.05 o 
  -5 -11   4       33.30       27.62     14.02 o 
  -4 -11   4     3440.60     3440.12     70.93 o 
  -3 -11   4     3739.23     3834.12     73.75 o 
  -2 -11   4      104.18      108.92     13.11 o 
  -1 -11   4      200.72      211.82     17.40 o 
   0 -11   4      223.77      221.16     17.86 o 
   1 -11   4      821.11      853.26     31.03 o 
   2 -11   4      554.07      555.64     25.05 o 
   3 -11   4      121.55      134.42     12.79 o 
   4 -11   4     6237.06     6240.89     82.60 o 
   5 -11   4    25127.00    24811.53    280.94 o 
   6 -11   4        9.34       11.24      8.63 o 
   7 -11   4     1807.33     1813.48     49.32 o 
   8 -11   4      134.64      146.31     16.84 o 
   9 -11   4        1.22       -3.08     11.25 o 
  10 -11   4      308.23      328.03     42.27 o 
  11 -11   4      152.44      155.68     60.39 o 
  12 -11   4       51.81       39.76     25.50 o 
  -9 -10   4      395.55      289.74     73.83 o 
  -8 -10   4      656.94      555.03     50.35 o 
  -7 -10   4      189.23      166.88     37.88 o 
  -6 -10   4       10.19       -9.72     12.57 o 
  -5 -10   4      204.52      199.80     19.79 o 
  -4 -10   4      553.96      536.75     27.50 o 
  -3 -10   4     1183.74     1156.52     35.47 o 
  -2 -10   4       35.14       26.17     10.35 o 
  -1 -10   4      970.26     1003.03     44.19 o 
   0 -10   4     4202.45     4195.11     73.38 o 
   1 -10   4     2124.01     2025.19     39.27 o 
   2 -10   4      187.44      188.50     12.40 o 
   3 -10   4      724.93      650.34     19.26 o 
   4 -10   4     1785.98     1736.06     32.22 o 
   5 -10   4     1704.14     1750.00     35.91 o 
   6 -10   4      200.64      194.93     15.75 o 
   7 -10   4      725.03      677.22     24.89 o 
   8 -10   4      226.11      242.83     17.98 o 
   9 -10   4        6.42        0.72     12.40 o 
  10 -10   4      213.33      233.12     42.11 o 
  11 -10   4      453.59      443.37     42.77 o 
  12 -10   4       30.52       -3.92     26.68 o 
 -10  -9   4      960.60      784.34    155.46 o 
  -9  -9   4      392.72      381.42     51.41 o 
  -8  -9   4      581.17      564.70     37.09 o 
  -7  -9   4     4024.05     3645.49     77.44 o 
  -6  -9   4      409.73      390.18     31.64 o 
  -5  -9   4       51.70       44.47     12.92 o 
  -4  -9   4     2249.92     2300.29     59.09 o 
  -3  -9   4      673.72      639.58     29.24 o 
  -2  -9   4      435.64      444.86     19.46 o 
  -1  -9   4       34.78       24.47      8.29 o 
   0  -9   4      304.24      306.07     13.91 o 
   1  -9   4       22.60       26.53      7.63 o 
   2  -9   4      171.18      187.49     14.06 o 
   3  -9   4     3767.50     3719.70     49.39 o 
   4  -9   4     8232.77     8159.03     90.54 o 
   5  -9   4     5956.95     6097.68     74.78 o 
   6  -9   4     2801.53     2775.89     47.51 o 
   7  -9   4     6567.45     6407.89     86.77 o 
   8  -9   4      138.21      146.01     14.91 o 
   9  -9   4        9.15       18.00     13.57 o 
  10  -9   4      312.86      318.98     48.38 o 
  11  -9   4        1.15       43.82     22.78 o 
  12  -9   4       13.83        5.33     23.54 o 
 -10  -8   4       15.17      -18.68     18.68 o 
  -9  -8   4      352.30      262.52     47.22 o 
  -8  -8   4      381.53      342.67     32.63 o 
  -7  -8   4        4.79        4.17     13.50 o 
  -6  -8   4      269.64      211.95     21.57 o 
  -5  -8   4      288.70      291.34     39.58 o 
  -4  -8   4      306.98      303.99     41.95 o 
  -3  -8   4     1705.88     1556.12     34.35 o 
  -2  -8   4     1912.21     1925.88     37.44 o 
  -1  -8   4     3291.00     3128.23     48.96 o 
   0  -8   4     6802.20     6730.63     79.02 o 
   1  -8   4      365.50      361.70     13.88 o 
   2  -8   4      921.81      946.41     20.01 o 
   3  -8   4     1201.27     1351.10     25.14 o 
   4  -8   4     1011.66      989.76     21.92 o 
   5  -8   4       26.53       25.31      6.83 o 
   6  -8   4     1562.90     1510.55     36.78 o 
   7  -8   4      945.98      956.89     34.43 o 
   8  -8   4       56.04       36.55     10.85 o 
   9  -8   4       11.58       11.68     12.63 o 
  10  -8   4     1160.45     1110.25     56.76 o 
  11  -8   4      147.73       85.82     25.77 o 
  12  -8   4      127.95       88.97     28.23 o 
 -11  -7   4      592.66      673.42     57.09 o 
 -10  -7   4      613.61      667.97     49.85 o 
  -9  -7   4      659.39      625.61     37.41 o 
  -8  -7   4     2636.95     2566.92     68.09 o 
  -7  -7   4     2431.67     2513.94     94.40 o 
  -6  -7   4     5144.04     5146.12    139.47 o 
  -5  -7   4      111.72       85.06     18.99 o 
  -4  -7   4      418.22      386.22     22.08 o 
  -3  -7   4        1.97       27.20      9.52 o 
  -2  -7   4      141.09      114.39     10.16 o 
  -1  -7   4       98.40       76.18      8.24 o 
   0  -7   4     2188.36     2253.34     34.22 o 
   1  -7   4       11.70        9.65      4.28 o 
   2  -7   4       53.32       29.76      5.27 o 
   3  -7   4       35.10       16.52      5.58 o 
   4  -7   4      919.06      903.14     21.37 o 
   5  -7   4     1958.76     2055.81     36.03 o 
   6  -7   4     3625.44     3599.33     50.93 o 
   7  -7   4     7146.21     7136.93    100.31 o 
   8  -7   4      522.34      527.82     27.17 o 
   9  -7   4      171.33      186.04     20.57 o 
  10  -7   4      191.94      199.20     30.53 o 
  11  -7   4        4.52        1.05     21.22 o 
  12  -7   4        2.95      -19.86     22.04 o 
 -11  -6   4      128.64      136.07     45.35 o 
 -10  -6   4       43.14       34.59     23.02 o 
  -9  -6   4      163.96      167.79     23.15 o 
  -8  -6   4      532.85      569.46     32.66 o 
  -7  -6   4     2235.13     2179.37     57.42 o 
  -6  -6   4      516.65      551.45     35.09 o 
  -5  -6   4     1421.76     1444.05     40.70 o 
  -4  -6   4      608.11      536.52     49.84 o 
  -3  -6   4     8415.35     8536.04    105.17 o 
  -2  -6   4       72.98       74.62      9.92 o 
  -1  -6   4     4068.98     3871.03     52.70 o 
   0  -6   4     2807.96     2825.42     38.23 o 
   1  -6   4       11.63        1.35      3.76 o 
   2  -6   4      791.46      700.28     16.66 o 
   3  -6   4       40.07       21.04      4.97 o 
   4  -6   4       69.61       75.75     10.85 o 
   5  -6   4       37.57       29.19      6.29 o 
   6  -6   4       83.11       70.88     12.91 o 
   7  -6   4     1245.68     1167.46     31.88 o 
   8  -6   4        3.34        7.71     10.76 o 
   9  -6   4     1324.43     1363.76     60.66 o 
  10  -6   4     1335.88     1401.06     60.53 o 
  11  -6   4       35.37       48.21     24.37 o 
  12  -6   4       39.74       45.12     39.36 o 
 -11  -5   4      545.54      553.71     44.74 o 
 -10  -5   4      319.22      346.09     32.19 o 
  -9  -5   4       48.64       34.16     15.97 o 
  -8  -5   4     1889.79     2043.90     66.25 o 
  -7  -5   4      585.55      698.68     31.69 o 
  -6  -5   4      712.53      698.96     29.59 o 
  -5  -5   4       82.04       83.78     12.10 o 
  -4  -5   4      134.52      157.52     19.94 o 
  -3  -5   4      620.01      579.88     15.49 o 
  -2  -5   4     1964.16     2096.84     31.14 o 
  -1  -5   4        8.51       13.84      4.63 o 
   0  -5   4     1892.96     1796.59     28.42 o 
   1  -5   4     1004.93     1227.48     20.87 o 
   2  -5   4      256.71      196.47      9.07 o 
   3  -5   4     7248.65     6972.78     78.24 o 
   4  -5   4      893.68      807.59     19.18 o 
   5  -5   4      324.19      324.72     15.54 o 
   6  -5   4     3659.70     3689.83     70.07 o 
   7  -5   4     2713.09     2734.89     57.59 o 
   8  -5   4      302.09      304.65     33.94 o 
   9  -5   4      669.86      646.31     36.36 o 
  10  -5   4      198.32      225.00     31.19 o 
  11  -5   4        7.00        1.53     22.46 o 
  12  -5   4        4.09       -4.92     26.59 o 
 -12  -4   4       26.62       34.47     30.92 o 
 -11  -4   4      237.82      234.33     32.67 o 
 -10  -4   4        0.36        7.91     15.16 o 
  -9  -4   4      161.39      154.81     20.73 o 
  -8  -4   4      386.07      358.06     25.32 o 
  -7  -4   4     1043.10     1106.84     43.80 o 
  -6  -4   4        5.47        7.93      9.04 o 
  -5  -4   4     1808.86     1732.45     41.66 o 
  -4  -4   4     5031.68     4714.86     78.45 o 
  -3  -4   4     6067.64     6232.03     78.58 o 
  -2  -4   4     2639.61     2940.51     37.33 o 
  -1  -4   4       94.37      151.93      6.97 o 
   0  -4   4     5894.19     5500.07     70.82 o 
   1  -4   4     1061.26     1087.10     18.32 o 
   2  -4   4      433.71      417.07     13.57 o 
   3  -4   4     1277.68     1400.45     26.55 o 
   4  -4   4      207.05      233.21     12.17 o 
   5  -4   4      121.58      147.31     11.35 o 
   6  -4   4      152.04      144.40     14.03 o 
   7  -4   4     1312.34     1255.76     36.99 o 
   8  -4   4       63.38       65.54     15.20 o 
   9  -4   4     1578.07     1509.36     50.29 o 
  10  -4   4       15.07       -5.83     18.51 o 
  11  -4   4      234.67      215.78     38.76 o 
  12  -4   4       28.87       43.33     29.67 o 
 -12  -3   4      414.92      312.14    102.44 o 
 -11  -3   4     1026.40      997.48     47.94 o 
 -10  -3   4      522.83      488.92     44.77 o 
  -9  -3   4      179.87      154.49     19.81 o 
  -8  -3   4      489.65      463.55     26.88 o 
  -7  -3   4       96.69       81.07     13.37 o 
  -6  -3   4      745.49      739.18     27.44 o 
  -5  -3   4       64.53       45.63      7.72 o 
  -4  -3   4     1668.73     1819.62     36.22 o 
  -3  -3   4      911.12      935.16     19.31 o 
  -2  -3   4      111.91       89.20      4.99 o 
  -1  -3   4     1567.39     1472.09     28.67 o 
   0  -3   4      174.51      220.05     22.78 o 
   1  -3   4    14410.29    15028.42    178.47 o 
   2  -3   4     4418.09     4383.39     92.55 o 
   3  -3   4    47109.35    49239.45    532.48 o 
   4  -3   4      776.90     1012.84     21.66 o 
   5  -3   4       87.71       96.40      9.90 o 
   6  -3   4      564.65      481.85     19.39 o 
   7  -3   4     1514.51     1458.39     43.28 o 
   8  -3   4       27.27       22.15     12.85 o 
   9  -3   4      269.50      258.29     30.19 o 
  10  -3   4      161.93      171.59     53.56 o 
  11  -3   4      167.86      206.42     39.00 o 
  12  -3   4       17.88       26.39     30.70 o 
 -12  -2   4      228.97      218.00     32.30 o 
 -11  -2   4      404.24      384.22     42.31 o 
 -10  -2   4        8.81       -2.00     13.32 o 
  -9  -2   4       67.65       68.36     12.84 o 
  -8  -2   4      159.49      154.06     21.08 o 
  -7  -2   4      477.13      440.34     28.29 o 
  -6  -2   4       10.12        7.26      7.70 o 
  -5  -2   4      138.15       87.83      6.73 o 
  -4  -2   4    16141.08    17182.00    159.59 o 
  -3  -2   4    17653.13    18427.55    201.19 o 
  -2  -2   4      824.53      697.70     15.46 o 
  -1  -2   4    21485.00    22477.38    291.69 o 
   0  -2   4       22.53       50.74      5.62 o 
   1  -2   4     6455.31     6172.81     79.00 o 
   2  -2   4        1.77        7.67      4.07 o 
   3  -2   4     1526.29     1540.47     28.26 o 
   4  -2   4       72.05       87.03      7.84 o 
   5  -2   4       10.40       19.27      6.58 o 
   6  -2   4      806.41      749.34     23.37 o 
   7  -2   4     1122.48     1158.40     38.77 o 
   8  -2   4       17.31       16.05     12.06 o 
   9  -2   4      301.39      307.94     32.16 o 
  10  -2   4      483.38      603.21     52.21 o 
  11  -2   4      236.57      186.14     36.97 o 
  12  -2   4       62.43       77.77     33.47 o 
 -13  -1   4       12.80       -3.19     22.53 o 
 -12  -1   4      207.36      247.87     45.58 o 
 -11  -1   4     1489.43     1465.40    107.61 o 
 -10  -1   4        9.50       29.48     14.16 o 
  -9  -1   4      635.26      660.35     54.96 o 
  -8  -1   4       91.89       96.28     12.19 o 
  -7  -1   4     1507.88     1440.85     31.89 o 
  -6  -1   4       25.89       14.17      5.90 o 
  -5  -1   4      158.00      151.43      6.94 o 
  -4  -1   4      394.97      491.54     10.57 o 
  -3  -1   4     2328.04     2473.88     35.27 o 
  -2  -1   4       22.52       24.49      4.05 o 
  -1  -1   4     7613.21     7729.37    123.91 o 
   0  -1   4     1238.64     1249.31     26.48 o 
   1  -1   4     2538.51     2648.83     43.42 o 
   2  -1   4     2325.41     2066.96     34.78 o 
   3  -1   4       62.85       17.15      5.08 o 
   4  -1   4     1646.46     1693.13     38.46 o 
   5  -1   4     2833.22     2967.62     48.26 o 
   6  -1   4      768.67      669.84     30.49 o 
   7  -1   4        4.26        1.41     10.10 o 
   8  -1   4       56.17       41.47     14.24 o 
   9  -1   4        5.02        4.96     19.61 o 
  10  -1   4       24.80       52.03     27.01 o 
  11  -1   4       49.02       57.98     31.16 o 
  12  -1   4      131.76       87.16     77.73 o 
 -13   0   4       49.80       34.91     23.44 o 
 -12   0   4       52.64       39.55     28.99 o 
 -11   0   4       20.84       19.30     15.20 o 
 -10   0   4      146.29      174.16     20.41 o 
  -9   0   4        4.42       18.29      9.33 o 
  -8   0   4       73.23       65.81     10.32 o 
  -7   0   4      627.61      703.97     21.65 o 
  -6   0   4      298.22      392.93     12.43 o 
  -5   0   4     2210.42     2123.32     24.74 o 
  -4   0   4    12812.52    13536.42    152.08 o 
  -3   0   4        9.97       15.66      4.22 o 
  -2   0   4     1654.45     1876.15     70.90 o 
  -1   0   4     7013.15       11.66      5.52 o 
   0   0   4      463.05      350.32     13.14 o 
   1   0   4      599.13      564.32     14.18 o 
   2   0   4       25.92       31.75      5.64 o 
   3   0   4       17.88       28.77      5.00 o 
   4   0   4      208.01      239.36     11.88 o 
   5   0   4      488.03      459.20     18.13 o 
   6   0   4       99.51       94.27     14.84 o 
   7   0   4      988.60      876.45     34.52 o 
   8   0   4     1791.64     1780.48     60.11 o 
   9   0   4      663.30      780.75     55.48 o 
  10   0   4     1404.02     1533.63    111.12 o 
  11   0   4      238.17      341.02     40.08 o 
 -13   1   4       11.96       13.18     20.73 o 
 -12   1   4     1272.76     1286.81     49.75 o 
 -11   1   4     1248.54     1300.53     46.88 o 
 -10   1   4       59.38       53.96     19.10 o 
  -9   1   4       18.80       14.05      8.65 o 
  -8   1   4      431.23      434.71     21.07 o 
  -7   1   4      554.11      504.25     16.82 o 
  -6   1   4       82.15      102.94      6.93 o 
  -5   1   4       57.16       69.92      4.46 o 
  -4   1   4      120.81      142.18      9.81 o 
  -3   1   4     1643.83     1815.28     29.19 o 
  -2   1   4      856.84      805.40     17.00 o 
  -1   1   4     2864.88     2757.87     51.52 o 
   0   1   4     1251.39     1301.08     23.64 o 
   1   1   4      559.97      535.79     14.39 o 
   2   1   4      444.23      335.70      9.98 o 
   3   1   4     3414.39     3067.96     37.06 o 
   4   1   4     1649.03     1616.27     25.58 o 
   5   1   4     1330.88     1528.30     28.46 o 
   6   1   4     1218.43     1270.51     39.46 o 
   7   1   4       22.94        4.54     13.38 o 
   8   1   4        0.12        0.70     13.19 o 
   9   1   4        6.50       40.34     20.13 o 
  10   1   4      173.65      193.82     31.62 o 
  11   1   4      125.08      121.45     57.20 o 
 -13   2   4      148.80      125.34     49.11 o 
 -12   2   4       52.30       17.46     15.75 o 
 -11   2   4       47.18       46.31     15.82 o 
 -10   2   4        4.46        2.30      9.18 o 
  -9   2   4      462.95      474.44     21.08 o 
  -8   2   4       10.41       15.08      7.12 o 
  -7   2   4     1403.88     1255.60     31.81 o 
  -6   2   4     1506.14     1903.85     30.80 o 
  -5   2   4     1935.79     1867.13     23.17 o 
  -4   2   4     2617.13     3536.72     48.81 o 
  -3   2   4     1175.96     1247.95     22.38 o 
  -2   2   4     1427.88     1518.86     24.79 o 
  -1   2   4     1255.08     1299.83     25.66 o 
   0   2   4      197.32      256.53      8.99 o 
   1   2   4     1689.75     1678.20     25.65 o 
   2   2   4      574.48      620.64     13.44 o 
   3   2   4      262.98      231.17      9.02 o 
   4   2   4      147.09      116.60      8.32 o 
   5   2   4     1546.02     1607.04     29.78 o 
   6   2   4      570.93      641.90     27.12 o 
   7   2   4      514.98      470.38     29.28 o 
   8   2   4       21.30       12.36     14.59 o 
   9   2   4      548.00      531.91     43.04 o 
  10   2   4      624.90      681.79     50.06 o 
  11   2   4        1.65      -17.12     24.60 o 
 -13   3   4       10.63       -0.73     20.51 o 
 -12   3   4     1098.12     1169.30     82.76 o 
 -11   3   4     1497.69     1449.31     47.61 o 
 -10   3   4        0.55       -1.97      9.10 o 
  -9   3   4      162.39      182.95     14.53 o 
  -8   3   4        7.45       24.39      7.15 o 
  -7   3   4      512.05      519.04     18.27 o 
  -6   3   4      295.10      309.41     11.43 o 
  -5   3   4      595.30      640.40     16.64 o 
  -4   3   4       46.12       58.01      3.35 o 
  -3   3   4      262.50      334.04      9.84 o 
  -2   3   4     1219.26     1166.31     22.51 o 
  -1   3   4     3553.87     3533.25     39.50 o 
   0   3   4     3665.54     3548.88     47.04 o 
   1   3   4     9167.35     9648.57    112.39 o 
   2   3   4      553.00      360.07     11.26 o 
   3   3   4     3556.34     3306.43     38.92 o 
   4   3   4      237.58      213.63     11.35 o 
   5   3   4      709.11      715.78     25.80 o 
   6   3   4      284.66      283.58     22.75 o 
   7   3   4       32.85       15.40     14.02 o 
   8   3   4      337.23      301.43     32.64 o 
   9   3   4      180.70      218.79     44.55 o 
  10   3   4        1.44       -2.92     22.36 o 
  11   3   4       13.71        3.91     26.09 o 
 -14   4   4       34.82       29.97     23.92 o 
 -13   4   4        0.08       -8.71     19.98 o 
 -12   4   4       45.87       30.79     18.45 o 
 -11   4   4       32.30       45.29     15.40 o 
 -10   4   4      137.97      115.39     14.68 o 
  -9   4   4      670.09      696.42     24.14 o 
  -8   4   4     1448.48     1346.48     48.70 o 
  -7   4   4     1475.71     1520.07     37.33 o 
  -6   4   4     1855.00     2377.42     32.23 o 
  -5   4   4     1290.46     1054.83     17.79 o 
  -4   4   4     4849.52     4915.91     54.70 o 
  -3   4   4      418.04      440.48      9.54 o 
  -2   4   4     1385.96     1319.35     18.29 o 
  -1   4   4     3311.73     3141.45     36.29 o 
   0   4   4        0.53        6.48      4.17 o 
   1   4   4      327.32      346.01     11.62 o 
   2   4   4      845.84      992.66     17.93 o 
   3   4   4     1970.34     1954.31     29.85 o 
   4   4   4       38.50       32.13      9.08 o 
   5   4   4      336.98      332.95     20.47 o 
   6   4   4      626.83      699.48     39.08 o 
   7   4   4      698.44      757.10     37.74 o 
   8   4   4      126.30      134.78     28.17 o 
   9   4   4      532.39      594.27     46.98 o 
  10   4   4      117.70      109.52     37.42 o 
 -14   5   4      538.05      409.32     39.39 o 
 -13   5   4       36.35       62.67     30.16 o 
 -12   5   4      253.31      338.37     41.26 o 
 -11   5   4      522.11      665.00     45.68 o 
 -10   5   4       51.68       60.02     11.49 o 
  -9   5   4      886.99      961.11     38.60 o 
  -8   5   4      320.28      275.62     16.78 o 
  -7   5   4      960.14     1017.76     26.91 o 
  -6   5   4       49.73       54.56      8.15 o 
  -5   5   4        1.53       -3.53      3.53 o 
  -4   5   4      483.06      489.95     10.92 o 
  -3   5   4       48.75       46.08      4.78 o 
  -2   5   4     1196.31      937.28     19.07 o 
  -1   5   4    13791.15    13063.14    133.50 o 
   0   5   4      193.85      142.10      9.88 o 
   1   5   4       22.82       41.88      5.66 o 
   2   5   4     3097.37     2901.63     36.28 o 
   3   5   4     5123.91     5156.39     63.42 o 
   4   5   4        3.88       10.01      6.95 o 
   5   5   4      506.78      511.31     38.50 o 
   6   5   4      278.23      250.91     23.55 o 
   7   5   4      240.23      218.63     24.97 o 
   8   5   4       31.33       15.89     19.41 o 
   9   5   4      401.41      382.38     72.29 o 
  10   5   4       22.79       26.42     25.81 o 
 -14   6   4       48.54       31.44     25.17 o 
 -13   6   4       47.03       80.69     22.62 o 
 -12   6   4      103.53      107.32     20.03 o 
 -11   6   4      174.39      116.63     17.55 o 
 -10   6   4        1.87        3.63      9.83 o 
  -9   6   4     1707.14     1766.11     41.87 o 
  -8   6   4     2529.51     2567.17     50.04 o 
  -7   6   4      726.70      755.67     21.75 o 
  -6   6   4      452.75      425.05     15.72 o 
  -5   6   4     9279.73     9041.25     92.25 o 
  -4   6   4     5243.72     5361.93     57.72 o 
  -3   6   4      331.31      350.46     11.62 o 
  -2   6   4     2757.24     2661.09     39.53 o 
  -1   6   4        9.07        9.02      5.76 o 
   0   6   4       11.27       14.25      5.04 o 
   1   6   4        3.11       11.96      5.56 o 
   2   6   4     1191.13     1250.02     25.07 o 
   3   6   4      303.66      338.70     14.13 o 
   4   6   4      300.74      334.08     19.80 o 
   5   6   4     3456.93     3209.21     88.94 o 
   6   6   4     2858.55     3002.38     84.66 o 
   7   6   4      969.21      877.20     81.64 o 
   8   6   4       61.78      105.57     26.69 o 
   9   6   4      563.98      512.33     59.66 o 
 -14   7   4        6.27      -12.26     22.73 o 
 -13   7   4      179.50      252.61     30.01 o 
 -12   7   4      420.02      457.13     32.07 o 
 -11   7   4     1174.81     1197.86     47.83 o 
 -10   7   4       10.10        5.97      9.89 o 
  -9   7   4     1433.88     1480.25     38.45 o 
  -8   7   4      408.44      429.19     22.67 o 
  -7   7   4       86.33      105.98     10.60 o 
  -6   7   4       12.35        2.21      7.49 o 
  -5   7   4      762.16      719.79     17.84 o 
  -4   7   4     1819.10     1855.81     27.05 o 
  -3   7   4      985.31     1057.92     22.31 o 
  -2   7   4     1367.75     1098.88     25.40 o 
  -1   7   4     1497.90     1262.42     33.04 o 
   0   7   4      515.05      464.58     17.86 o 
   1   7   4     1355.74     1262.61     32.13 o 
   2   7   4     8386.60     8523.51    101.78 o 
   3   7   4     5494.38     5647.51    102.41 o 
   4   7   4      590.30      640.25     31.57 o 
   5   7   4      403.32      476.28     30.37 o 
   6   7   4       57.79       70.96     23.66 o 
   7   7   4       70.03       94.23     76.73 o 
   8   7   4      497.47      431.93     52.58 o 
   9   7   4       65.82       83.21     34.37 o 
 -14   8   4       29.94       18.46     21.64 o 
 -13   8   4        1.41        2.02     19.21 o 
 -12   8   4      122.20      110.69     18.85 o 
 -11   8   4      147.28      150.42     20.59 o 
 -10   8   4       26.31       23.61     13.66 o 
  -9   8   4     1715.31     1745.08     42.46 o 
  -8   8   4     1255.83     1200.19     30.17 o 
  -7   8   4        7.59       12.64      7.05 o 
  -6   8   4     1612.57     1582.67     32.52 o 
  -5   8   4     6015.66     5920.37     88.44 o 
  -4   8   4      648.38      534.42     21.10 o 
  -3   8   4       61.37       74.51      8.65 o 
  -2   8   4      950.20      974.72     22.35 o 
  -1   8   4      517.76      502.12     19.03 o 
   0   8   4        3.08       -3.31      6.45 o 
   1   8   4      692.30      720.09     36.85 o 
   2   8   4     3579.27     3731.47     62.56 o 
   3   8   4       59.98       34.16     13.29 o 
   4   8   4     1447.83     1415.71     54.53 o 
   5   8   4     3321.40     3237.32     91.03 o 
   6   8   4     2780.93     2804.10    105.96 o 
   7   8   4        2.23       25.54     25.91 o 
   8   8   4      318.08      397.61     51.63 o 
   9   8   4      626.22      579.53     63.43 o 
 -14   9   4       36.21       27.86     21.95 o 
 -13   9   4      184.96      203.28     28.44 o 
 -12   9   4      973.04     1015.41     43.40 o 
 -11   9   4      389.37      367.60     45.51 o 
 -10   9   4      740.39      736.16     30.28 o 
  -9   9   4      178.43      148.93     15.82 o 
  -8   9   4       28.15       19.09      8.73 o 
  -7   9   4       21.62       14.06      8.86 o 
  -6   9   4      149.82      131.56     15.82 o 
  -5   9   4     1669.50     1772.11     36.49 o 
  -4   9   4      309.05      300.61     19.76 o 
  -3   9   4     1013.84     1007.91     25.86 o 
  -2   9   4     3929.69     3830.47     59.43 o 
  -1   9   4     1336.67     1377.74     32.52 o 
   0   9   4       48.00       21.95      8.24 o 
   1   9   4     3192.75     3087.81     61.51 o 
   2   9   4     1036.84     1131.51     39.93 o 
   3   9   4      406.97      446.34     29.16 o 
   4   9   4       93.97       80.54     20.36 o 
   5   9   4      720.09      569.31     63.24 o 
   6   9   4      367.96      372.28     47.31 o 
   7   9   4       36.55       12.10     29.18 o 
   8   9   4      477.20      416.00     56.31 o 
 -14  10   4        2.05       11.51     28.08 o 
 -13  10   4        5.42      -18.32     18.32 o 
 -12  10   4      447.47      433.62     37.24 o 
 -11  10   4       32.91       20.70     17.65 o 
 -10  10   4      500.10      435.19     48.97 o 
  -9  10   4     1526.04     1520.73     45.42 o 
  -8  10   4      597.18      665.60     27.21 o 
  -7  10   4       15.83        9.44      9.54 o 
  -6  10   4     3031.36     3085.05     58.88 o 
  -5  10   4     5902.44     5957.23     91.20 o 
  -4  10   4      758.41      741.24     31.81 o 
  -3  10   4      257.22      273.56     18.12 o 
  -2  10   4        4.85        7.38      8.26 o 
  -1  10   4      351.74      370.44     35.16 o 
   0  10   4       37.43       42.53     11.33 o 
   1  10   4      414.06      408.44     32.76 o 
   2  10   4      835.43      864.22     37.93 o 
   3  10   4      215.88      175.86     25.10 o 
   4  10   4      971.36      924.35     81.43 o 
   5  10   4     1438.19     1385.87    191.22 o 
   6  10   4      360.11      403.35     49.72 o 
   7  10   4      117.97      136.29     36.60 o 
   8  10   4      949.99      894.42     74.18 o 
 -13  11   4      329.68      271.28     36.50 o 
 -12  11   4      423.00      470.71     37.53 o 
 -11  11   4       33.91       -2.48     16.63 o 
 -10  11   4      124.29       96.12     20.82 o 
  -9  11   4      235.59      193.21     18.72 o 
  -8  11   4      110.81      112.78     14.90 o 
  -7  11   4       56.03       40.19     11.37 o 
  -6  11   4     2363.39     2444.59     52.48 o 
  -5  11   4     1449.31     1440.14     37.81 o 
  -4  11   4      419.50      442.58     26.20 o 
  -3  11   4     1681.24     1612.16     40.84 o 
  -2  11   4     2568.74     2464.40     53.35 o 
  -1  11   4     3843.06     3824.93     72.13 o 
   0  11   4        6.40       12.28     10.73 o 
   1  11   4      264.83      276.89     24.62 o 
   2  11   4      196.75      196.27     27.37 o 
   3  11   4        6.70        4.97     21.66 o 
   4  11   4       37.59       20.42     19.20 o 
   5  11   4      489.29      352.67     47.43 o 
   6  11   4        8.21       -5.63     36.53 o 
   7  11   4       67.14       88.04     36.61 o 
 -13  12   4      274.04      263.20     37.25 o 
 -12  12   4      267.43      311.91     55.09 o 
 -11  12   4       22.70        8.45     16.67 o 
 -10  12   4      624.52      636.32     39.60 o 
  -9  12   4     1549.57     1529.01     49.14 o 
  -8  12   4       13.81       49.41     13.13 o 
  -7  12   4       96.88       72.32     13.67 o 
  -6  12   4     2836.62     3139.65     62.69 o 
  -5  12   4     3086.68     3014.87     60.83 o 
  -4  12   4       39.03       31.27     10.12 o 
  -3  12   4      267.17      262.70     31.80 o 
  -2  12   4        1.88        4.42      9.93 o 
  -1  12   4       41.55       33.89     13.56 o 
   0  12   4       10.44        9.69     12.92 o 
   1  12   4      105.11       94.81     18.51 o 
   2  12   4     1679.76     1531.78     63.31 o 
   3  12   4      845.72      738.37     60.72 o 
   4  12   4        4.33       -4.45     38.06 o 
   5  12   4     1957.23     2180.35    100.01 o 
   6  12   4       12.17       13.75     31.31 o 
 -13  13   4      714.53      727.86    181.25 o 
 -12  13   4      607.66      691.06    109.96 o 
 -11  13   4       49.66       14.83     22.46 o 
 -10  13   4       74.37       60.67     38.55 o 
  -9  13   4       13.39        3.57     14.00 o 
  -8  13   4      983.98      893.73     51.43 o 
  -7  13   4      197.15      181.72     18.65 o 
  -6  13   4     1547.04     1536.65     46.12 o 
  -5  13   4     1315.28     1425.29     41.34 o 
  -4  13   4      401.71      435.60     25.48 o 
  -3  13   4     2138.19     2104.69     52.02 o 
  -2  13   4     3226.96     3313.27     90.95 o 
  -1  13   4     1744.78     1699.37     53.20 o 
   0  13   4        0.83       19.33     14.27 o 
   1  13   4     2746.57     2802.18    118.00 o 
   2  13   4     1176.24     1261.06     62.24 o 
   3  13   4       10.89       88.40     48.19 o 
   4  13   4      131.15      152.09     54.94 o 
   5  13   4       69.22       81.90     36.32 o 
   6  13   4       63.61       68.90     48.27 o 
 -13  14   4      414.09      471.85     47.67 o 
 -12  14   4      179.52      208.85     35.27 o 
 -11  14   4        0.37       27.04     23.18 o 
 -10  14   4       18.21        3.99     19.38 o 
  -9  14   4     1460.06     1527.83     58.23 o 
  -8  14   4      443.37      568.58     34.82 o 
  -7  14   4     1102.34     1100.05     60.14 o 
  -6  14   4       87.38       51.99     14.36 o 
  -5  14   4      143.75      138.27     17.60 o 
  -4  14   4      574.86      492.18     30.62 o 
  -3  14   4      855.01      782.49     43.87 o 
  -2  14   4       17.99        6.33     13.44 o 
  -1  14   4       45.51       61.00     17.25 o 
   0  14   4       93.30       97.54     24.26 o 
   1  14   4      862.32      945.25     53.83 o 
   2  14   4     1786.96     1622.16     92.92 o 
   3  14   4      167.32      202.16     41.84 o 
   4  14   4      578.74      578.11     98.53 o 
   5  14   4      484.67      553.26     65.13 o 
 -12  15   4       15.73       -0.15     23.65 o 
 -11  15   4       19.18       29.08     25.04 o 
 -10  15   4       47.82       20.18     21.76 o 
  -9  15   4       67.79       82.52     22.47 o 
  -8  15   4      448.65      489.59     37.02 o 
  -7  15   4        2.54        5.20     16.67 o 
  -6  15   4      176.58      229.93     28.21 o 
  -5  15   4      504.60      563.93     33.63 o 
  -4  15   4      480.13      525.36     36.84 o 
  -3  15   4     1739.42     1819.46     57.42 o 
  -2  15   4     3921.14     4145.19     93.53 o 
  -1  15   4      268.11      234.94     31.82 o 
   0  15   4     1077.99     1063.78     59.88 o 
   1  15   4     1231.65     1313.79     65.49 o 
   2  15   4      372.34      398.46     51.81 o 
   3  15   4       21.77       60.71     34.56 o 
   4  15   4      143.77      135.83     42.44 o 
 -12  16   4        4.42      -13.61     25.24 o 
 -11  16   4        9.40       23.40     31.00 o 
 -10  16   4      832.72      896.51     52.98 o 
  -9  16   4     1319.18     1197.07     65.47 o 
  -8  16   4     1053.17     1051.84     61.38 o 
  -7  16   4        9.99        9.03     18.32 o 
  -6  16   4      153.19      188.29     27.43 o 
  -5  16   4       11.08       17.28     17.13 o 
  -4  16   4      386.40      327.04     45.36 o 
  -3  16   4       90.90       97.57     24.40 o 
  -2  16   4        1.27       -0.91     18.80 o 
  -1  16   4        5.39       -0.27     22.87 o 
   0  16   4       11.55        7.17     21.24 o 
   1  16   4      579.76      603.28     50.46 o 
   2  16   4      162.88      142.90     40.04 o 
   3  16   4      119.66      104.07     87.25 o 
 -11  17   4      128.67      155.81     54.33 o 
 -10  17   4        1.28       -8.62     23.17 o 
  -9  17   4       61.11      106.40     30.32 o 
  -8  17   4       34.77       42.39     25.98 o 
  -7  17   4       19.81       47.69     24.31 o 
  -6  17   4      558.24      596.81     44.06 o 
  -5  17   4      555.31      502.78     45.14 o 
  -4  17   4       25.30       36.37     21.84 o 
  -3  17   4     1175.82     1262.88     62.18 o 
  -2  17   4      315.86      333.46     50.87 o 
  -1  17   4       25.77       23.18     23.46 o 
   0  17   4       28.55       21.27     24.39 o 
   1  17   4      519.81      578.49     62.46 o 
   2  17   4        5.13        9.82     32.66 o 
 -10  18   4      202.71      231.93     59.70 o 
  -9  18   4      660.77      744.41     59.16 o 
  -8  18   4        9.59        6.67     24.09 o 
  -7  18   4      135.43      100.26     37.29 o 
  -6  18   4        8.74        0.24     24.39 o 
  -5  18   4      116.14       76.15     25.09 o 
  -4  18   4       61.15       49.79     24.28 o 
  -3  18   4      378.28      383.36     41.15 o 
  -2  18   4       48.73       15.05     23.11 o 
  -1  18   4       50.27       67.25     27.94 o 
   0  18   4       99.63      140.13     33.44 o 
   1  18   4      148.02      171.18     45.34 o 
 -10  19   4      277.44      349.60     84.25 o 
  -9  19   4       83.73       99.00     33.14 o 
  -8  19   4       60.18       93.10     33.32 o 
  -7  19   4      185.09      153.24     66.45 o 
  -6  19   4     2613.08     2824.44    112.24 o 
  -5  19   4      835.82      874.15     77.35 o 
  -4  19   4       67.68       36.23     24.70 o 
  -3  19   4       62.27       26.31     25.77 o 
  -2  19   4      256.82      239.81     38.95 o 
  -1  19   4        7.18       14.40     27.56 o 
   0  19   4        7.00        1.14     28.70 o 
  -8  20   4      141.08      208.69     42.78 o 
  -7  20   4       34.18       13.51     27.88 o 
  -6  20   4       29.42       29.59     29.20 o 
  -5  20   4        0.98       53.12     31.23 o 
  -4  20   4        0.18       -9.63     29.05 o 
  -3  20   4        8.43      -10.34     29.19 o 
  -2  20   4       45.60       23.71     37.93 o 
   1 -20   5      181.94      209.54     64.92 o 
   2 -20   5      560.39      520.49     56.52 o 
   3 -20   5      179.47      118.63     36.44 o 
   4 -20   5      249.29      371.94     80.49 o 
   5 -20   5       15.11        4.25     29.67 o 
   6 -20   5       38.18       85.15     34.78 o 
   7 -20   5       20.06       16.40     31.18 o 
  -1 -19   5       44.45       82.57     41.59 o 
   0 -19   5        0.45       16.33     26.89 o 
   1 -19   5      123.12       84.17     55.48 o 
   2 -19   5       11.98        7.07     28.17 o 
   3 -19   5       81.33       65.13     30.31 o 
   4 -19   5      179.31      109.97     33.05 o 
   5 -19   5       20.21       23.53     30.77 o 
   6 -19   5      539.79      388.32     51.82 o 
   7 -19   5       79.56       86.41     29.97 o 
   8 -19   5      167.47      127.43     33.02 o 
  -2 -18   5       11.29       -0.15     30.85 o 
  -1 -18   5       23.28       -4.60     31.31 o 
   0 -18   5      115.90      108.07     31.55 o 
   1 -18   5      170.85      158.58     34.91 o 
   2 -18   5     1202.25     1157.61     71.20 o 
   3 -18   5      503.01      519.37     53.79 o 
   4 -18   5      269.11      347.85     74.51 o 
   5 -18   5       52.92       52.75     29.66 o 
   6 -18   5       57.85       90.70     27.23 o 
   7 -18   5       18.49       25.00     23.53 o 
   8 -18   5       10.38       11.23     24.38 o 
   9 -18   5       67.06       61.85     38.85 o 
  -4 -17   5      111.02      107.12     41.13 o 
  -3 -17   5      349.83      347.14     54.17 o 
  -2 -17   5      330.27      379.22     56.17 o 
  -1 -17   5     1740.42     1799.57    103.13 o 
   0 -17   5     1012.81      940.28     73.59 o 
   1 -17   5      101.69      103.19     30.35 o 
   2 -17   5      288.54      275.14     39.50 o 
   3 -17   5       60.10       69.98     40.36 o 
   4 -17   5        6.91      -14.97     21.70 o 
   5 -17   5      221.31      215.06     42.01 o 
   6 -17   5      436.22      484.71     66.46 o 
   7 -17   5      557.17      583.86     47.77 o 
   8 -17   5        3.38       -8.98     21.87 o 
   9 -17   5     1280.57     1346.80    109.07 o 
  10 -17   5      186.50      143.09     35.07 o 
  -5 -16   5      284.32      219.46     45.27 o 
  -4 -16   5       39.20       63.84     34.22 o 
  -3 -16   5       18.20       -7.21     27.62 o 
  -2 -16   5       69.28       77.65     33.76 o 
  -1 -16   5      308.89      357.78     56.48 o 
   0 -16   5      602.05      572.09     48.00 o 
   1 -16   5       74.52       77.75     25.91 o 
   2 -16   5      502.86      559.33     48.84 o 
   3 -16   5      529.35      547.86     48.88 o 
   4 -16   5       58.15       14.53     18.67 o 
   5 -16   5      547.41      480.85     40.55 o 
   6 -16   5      276.67      247.93     42.45 o 
   7 -16   5      249.63      243.10     62.22 o 
   8 -16   5        0.42       -1.11     20.55 o 
   9 -16   5       46.32       36.27     24.20 o 
  10 -16   5       14.62        9.84     26.09 o 
  -6 -15   5       71.06       86.72     32.17 o 
  -5 -15   5      693.91      581.80     58.78 o 
  -4 -15   5      167.92      145.95     39.13 o 
  -3 -15   5       17.78       40.09     24.83 o 
  -2 -15   5      797.02      726.32     53.62 o 
  -1 -15   5     3650.37     3395.98    107.92 o 
   0 -15   5      177.21      187.70     45.61 o 
   1 -15   5     2397.56     2424.61     87.91 o 
   2 -15   5     1097.88     1052.87     53.59 o 
   3 -15   5     1328.71     1403.16     54.61 o 
   4 -15   5      705.37      759.47     38.38 o 
   5 -15   5       90.27       58.35     16.59 o 
   6 -15   5     1201.75     1208.96     48.97 o 
   7 -15   5     2737.37     2490.58     71.77 o 
   8 -15   5      112.50       88.21     21.93 o 
   9 -15   5      818.24      835.30     48.07 o 
  10 -15   5      169.40      127.94     27.41 o 
  11 -15   5       79.50       76.58     96.30 o 
  -7 -14   5        4.42      -18.64     25.02 o 
  -6 -14   5      127.50      121.65     32.02 o 
  -5 -14   5       98.52       73.14     27.02 o 
  -4 -14   5      361.31      337.73     35.62 o 
  -3 -14   5        0.22       -4.62     16.84 o 
  -2 -14   5     1609.19     1651.41     53.88 o 
  -1 -14   5      447.82      439.43     29.46 o 
   0 -14   5      376.63      366.24     24.27 o 
   1 -14   5        4.62       15.32     12.35 o 
   2 -14   5     1234.31     1329.42     93.68 o 
   3 -14   5     1378.78     1390.53     46.05 o 
   4 -14   5        0.34       -9.78      9.78 o 
   5 -14   5      414.75      447.86     26.84 o 
   6 -14   5      201.81      174.60     20.19 o 
   7 -14   5       74.35       26.97     16.96 o 
   8 -14   5       49.14       63.95     19.19 o 
   9 -14   5      298.66      318.40     32.93 o 
  10 -14   5       20.99       16.37     22.76 o 
  11 -14   5        4.01        4.34     32.70 o 
  -7 -13   5       83.04       89.75     26.31 o 
  -6 -13   5      349.33      300.58     33.56 o 
  -5 -13   5      682.58      695.82     39.91 o 
  -4 -13   5      249.35      211.11     22.37 o 
  -3 -13   5        0.26      -11.23     11.23 o 
  -2 -13   5     1209.34     1096.23     45.79 o 
  -1 -13   5      396.00      431.97     27.57 o 
   0 -13   5      279.73      315.95     21.74 o 
   1 -13   5      937.83      935.92     36.23 o 
   2 -13   5     2754.13     2737.50     61.95 o 
   3 -13   5     7168.69     7014.66    120.44 o 
   4 -13   5      807.22      740.94     30.73 o 
   5 -13   5     1675.54     1704.03     47.05 o 
   6 -13   5     2540.22     2719.56     61.75 o 
   7 -13   5      969.07      924.11     56.53 o 
   8 -13   5      255.54      284.84     41.07 o 
   9 -13   5      160.87      132.16     24.75 o 
  10 -13   5      521.03      531.22     86.63 o 
  11 -13   5       13.45       10.30     31.85 o 
  -8 -12   5        0.05        7.34     20.75 o 
  -7 -12   5       47.24       22.31     20.99 o 
  -6 -12   5      114.65       97.53     21.31 o 
  -5 -12   5      130.65      147.25     19.99 o 
  -4 -12   5      224.98      212.88     21.82 o 
  -3 -12   5      106.79      105.90     16.19 o 
  -2 -12   5     1001.29     1104.75     33.52 o 
  -1 -12   5      600.03      556.35     29.12 o 
   0 -12   5      351.81      349.67     24.04 o 
   1 -12   5     2381.91     2300.57     63.68 o 
   2 -12   5     3489.80     3461.86     64.82 o 
   3 -12   5      150.06      127.63     21.06 o 
   4 -12   5      235.65      230.50     23.29 o 
   5 -12   5      888.69      852.84     33.21 o 
   6 -12   5      109.63      101.55     15.56 o 
   7 -12   5      199.99      168.43     19.74 o 
   8 -12   5      377.57      378.53     27.19 o 
   9 -12   5      400.96      323.04     35.03 o 
  10 -12   5      294.88      360.54     56.55 o 
  11 -12   5       32.49       46.54     32.59 o 
  12 -12   5      315.26      348.20     43.55 o 
  -9 -11   5     1233.12     1165.24    116.77 o 
  -8 -11   5       73.42       40.77     22.66 o 
  -7 -11   5        1.42       -2.94     13.97 o 
  -6 -11   5      577.94      557.41     61.66 o 
  -5 -11   5      944.60      886.44     36.00 o 
  -4 -11   5     2923.73     2914.76     72.27 o 
  -3 -11   5      331.99      378.50     23.50 o 
  -2 -11   5       56.80       55.65     10.92 o 
  -1 -11   5      213.57      241.68     20.23 o 
   0 -11   5      321.59      346.14     22.65 o 
   1 -11   5      770.05      758.97     26.61 o 
   2 -11   5     2131.06     2098.34     45.77 o 
   3 -11   5      855.28      824.78     31.03 o 
   4 -11   5     1018.23     1042.25     29.45 o 
   5 -11   5     3975.09     3742.49     69.94 o 
   6 -11   5      905.15      887.35     35.37 o 
   7 -11   5      377.41      332.89     24.26 o 
   8 -11   5      914.15      979.17     50.19 o 
   9 -11   5      615.74      701.05     48.85 o 
  10 -11   5        4.60       -1.35     23.16 o 
  11 -11   5       75.32       64.27     26.43 o 
  12 -11   5      131.24      141.84     34.25 o 
  -9 -10   5       81.36      103.88     25.05 o 
  -8 -10   5      120.95       89.08     57.24 o 
  -7 -10   5       77.21       37.92     15.63 o 
  -6 -10   5      370.41      372.62     26.05 o 
  -5 -10   5     1419.82     1414.13     42.48 o 
  -4 -10   5      331.15      343.44     22.59 o 
  -3 -10   5      311.38      331.02     21.26 o 
  -2 -10   5     1500.43     1521.59     42.04 o 
  -1 -10   5     5270.15     5332.60     83.29 o 
   0 -10   5      114.83      115.14     14.29 o 
   1 -10   5     1738.61     1821.58     40.03 o 
   2 -10   5      368.26      326.81     16.55 o 
   3 -10   5      128.24      161.84     17.68 o 
   4 -10   5       44.64       58.04      9.84 o 
   5 -10   5      971.48      963.76     45.20 o 
   6 -10   5        3.12        1.05      9.13 o 
   7 -10   5      154.31      173.62     18.28 o 
   8 -10   5      569.25      476.81     44.86 o 
   9 -10   5     1392.13     1426.20     80.41 o 
  10 -10   5      305.15      255.12     44.46 o 
  11 -10   5      308.19      243.56     52.41 o 
  12 -10   5      687.09      732.53     56.81 o 
 -10  -9   5     1239.11     1117.40     68.73 o 
  -9  -9   5      747.29      702.02     62.30 o 
  -8  -9   5      145.66      158.18     22.63 o 
  -7  -9   5       58.86       42.92     16.04 o 
  -6  -9   5      888.29      893.10     38.19 o 
  -5  -9   5     2881.48     2857.56     68.16 o 
  -4  -9   5     1097.94     1114.02     43.37 o 
  -3  -9   5        1.38       -7.09      8.41 o 
  -2  -9   5      656.63      745.33     23.90 o 
  -1  -9   5      303.56      331.81     27.50 o 
   0  -9   5      248.54      263.16     13.84 o 
   1  -9   5      559.93      524.24     20.67 o 
   2  -9   5      692.17      670.58     19.57 o 
   3  -9   5      819.72      809.48     24.58 o 
   4  -9   5       19.51       15.73      6.97 o 
   5  -9   5     2892.17     2771.28     46.93 o 
   6  -9   5      394.70      379.64     22.57 o 
   7  -9   5      920.23      920.65     33.61 o 
   8  -9   5     1242.60     1252.52     46.02 o 
   9  -9   5      708.48      678.15     44.62 o 
  10  -9   5        7.15      -16.99     16.99 o 
  11  -9   5        0.14       28.56     23.19 o 
  12  -9   5      154.60      122.26     31.97 o 
 -10  -8   5        0.68       -7.49     20.55 o 
  -9  -8   5       65.72       78.17     19.34 o 
  -8  -8   5        1.93       -2.68     13.42 o 
  -7  -8   5      138.38      132.48     19.10 o 
  -6  -8   5     1118.40     1058.51     39.00 o 
  -5  -8   5     2806.82     2871.91     84.84 o 
  -4  -8   5       38.84       50.01     11.74 o 
  -3  -8   5     1132.18     1043.66     34.15 o 
  -2  -8   5     7675.51     7992.60    102.35 o 
  -1  -8   5     4869.16     5004.89     74.57 o 
   0  -8   5       98.28      103.23      9.58 o 
   1  -8   5      625.31      567.74     18.19 o 
   2  -8   5     1997.48     1962.95     40.68 o 
   3  -8   5      854.27      886.46     32.50 o 
   4  -8   5        3.95        4.09      5.46 o 
   5  -8   5        9.19       -1.49      6.13 o 
   6  -8   5      315.51      283.08     16.37 o 
   7  -8   5      206.11      200.51     20.91 o 
   8  -8   5      748.22      759.92     32.26 o 
   9  -8   5     1271.92     1292.40     48.05 o 
  10  -8   5        0.85       -8.83     19.36 o 
  11  -8   5      987.71     1031.62     59.60 o 
  12  -8   5       57.57       79.53     39.82 o 
 -11  -7   5        2.16        4.39     20.40 o 
 -10  -7   5     1191.31     1082.84     55.02 o 
  -9  -7   5       53.67       95.59     22.02 o 
  -8  -7   5       83.07       77.64     17.01 o 
  -7  -7   5      446.39      406.55     26.48 o 
  -6  -7   5      173.70      198.86     19.08 o 
  -5  -7   5      110.65      108.89     14.43 o 
  -4  -7   5        0.66       -7.46      7.46 o 
  -3  -7   5     1791.06     1961.37     62.66 o 
  -2  -7   5       77.01       61.63      9.39 o 
  -1  -7   5     3508.13     3901.40     53.22 o 
   0  -7   5     1174.74     1225.44     27.02 o 
   1  -7   5     4583.65     4598.13     67.32 o 
   2  -7   5     1775.89     1753.69     39.39 o 
   3  -7   5     3440.55     3438.33     44.95 o 
   4  -7   5     2666.46     2643.99     38.93 o 
   5  -7   5     3656.52     3598.52     49.66 o 
   6  -7   5       63.18       42.61      8.89 o 
   7  -7   5      108.44      123.35     14.14 o 
   8  -7   5     1158.54     1111.45     41.79 o 
   9  -7   5      206.63      199.31     23.77 o 
  10  -7   5        1.42       -1.92     18.85 o 
  11  -7   5       48.05       26.89     24.24 o 
  12  -7   5       13.05       -2.21     22.84 o 
 -11  -6   5        3.13       -1.12     19.26 o 
 -10  -6   5        2.76       -6.94     14.54 o 
  -9  -6   5       55.24       23.15     14.67 o 
  -8  -6   5       15.33       27.17     15.26 o 
  -7  -6   5      102.98       96.23     15.99 o 
  -6  -6   5      442.91      404.82     23.43 o 
  -5  -6   5      874.50      780.61     48.31 o 
  -4  -6   5     1032.73      989.94     30.34 o 
  -3  -6   5      489.85      462.79     15.40 o 
  -2  -6   5    16969.59    17235.92    176.48 o 
  -1  -6   5    12135.04    12568.80    157.02 o 
   0  -6   5     5137.02     5327.99     67.65 o 
   1  -6   5     5487.69     5568.29     64.86 o 
   2  -6   5      681.05      597.21     19.57 o 
   3  -6   5      293.20      263.62     11.17 o 
   4  -6   5       22.05       20.63      5.80 o 
   5  -6   5        3.20       11.01      7.02 o 
   6  -6   5      140.43      185.26     17.96 o 
   7  -6   5      313.88      364.72     20.24 o 
   8  -6   5       83.25       96.06     16.95 o 
   9  -6   5      730.91      666.83     53.16 o 
  10  -6   5       31.08       36.43     20.18 o 
  11  -6   5     1040.26     1046.96     59.29 o 
  12  -6   5      126.15       88.03     35.42 o 
 -11  -5   5       45.52        7.92     17.06 o 
 -10  -5   5       97.91       96.43     19.35 o 
  -9  -5   5     1146.29     1171.04     50.17 o 
  -8  -5   5        2.30       -4.65     10.82 o 
  -7  -5   5      421.72      369.51     34.78 o 
  -6  -5   5       13.90       25.05     10.82 o 
  -5  -5   5        5.17       17.18      8.52 o 
  -4  -5   5       30.37       25.21      6.39 o 
  -3  -5   5      197.22      169.42      8.58 o 
  -2  -5   5      331.46      398.34     15.69 o 
  -1  -5   5      494.91      507.33     14.60 o 
   0  -5   5     2003.03     1895.79     29.80 o 
   1  -5   5    28103.49    29993.38    290.21 o 
   2  -5   5     2665.33     2255.15     33.20 o 
   3  -5   5      158.26      229.13     15.93 o 
   4  -5   5     4051.84     3807.54     56.28 o 
   5  -5   5      258.44      282.32     15.28 o 
   6  -5   5      954.71      941.30     27.52 o 
   7  -5   5       16.85       27.79      9.97 o 
   8  -5   5      182.04      162.12     20.21 o 
   9  -5   5       55.44       63.51     17.35 o 
  10  -5   5        0.02      -13.41     17.11 o 
  11  -5   5        1.30      -13.62     20.39 o 
  12  -5   5       46.34       35.54     34.22 o 
 -12  -4   5      175.91      179.10     64.92 o 
 -11  -4   5      152.21      138.11     26.37 o 
 -10  -4   5       65.47       81.49     17.31 o 
  -9  -4   5      178.05      164.49     19.23 o 
  -8  -4   5       14.93       -1.41      9.93 o 
  -7  -4   5       35.08       38.29     10.72 o 
  -6  -4   5      406.81      463.57     21.99 o 
  -5  -4   5      493.61      471.83     21.82 o 
  -4  -4   5      130.43      199.94      9.15 o 
  -3  -4   5     4309.91     4320.99     43.39 o 
  -2  -4   5     8239.32     8390.63     99.91 o 
  -1  -4   5        8.87        8.33      4.07 o 
   0  -4   5      783.02      803.13     19.35 o 
   1  -4   5     3430.14     3664.64     53.88 o 
   2  -4   5       65.62       37.77      8.38 o 
   3  -4   5        0.16        1.12      5.05 o 
   4  -4   5     1558.12     1579.63     31.27 o 
   5  -4   5       26.66       21.03      7.15 o 
   6  -4   5      624.13      643.10     22.92 o 
   7  -4   5      163.30      170.88     16.49 o 
   8  -4   5      924.48      904.82     38.27 o 
   9  -4   5      861.64      865.45     44.65 o 
  10  -4   5      995.55      994.37     57.89 o 
  11  -4   5      437.74      414.51     49.37 o 
  12  -4   5      433.58      428.45     53.67 o 
 -12  -3   5       16.93       19.88     30.08 o 
 -11  -3   5      198.23      137.94     19.93 o 
 -10  -3   5      893.94      951.44     38.86 o 
  -9  -3   5     1953.98     2008.27     46.20 o 
  -8  -3   5     1612.62     1549.19     43.87 o 
  -7  -3   5        7.84       13.62      9.34 o 
  -6  -3   5     1802.07     1823.20     42.16 o 
  -5  -3   5     1354.72     1414.87     23.95 o 
  -4  -3   5       19.80       15.91      6.11 o 
  -3  -3   5     2594.03     2645.13     40.31 o 
  -2  -3   5        4.62        6.66      3.71 o 
  -1  -3   5      106.67      101.64      6.21 o 
   0  -3   5     1024.46      932.15     20.62 o 
   1  -3   5     3070.68     2860.40     48.41 o 
   2  -3   5        9.41       12.73      4.73 o 
   3  -3   5     4659.29     5226.18     75.69 o 
   4  -3   5     3589.78     3335.13     55.60 o 
   5  -3   5      118.61       56.40     10.78 o 
   6  -3   5      395.15      398.88     18.81 o 
   7  -3   5       85.85      100.33     15.76 o 
   8  -3   5       52.35       53.87     15.09 o 
   9  -3   5       16.68        8.31     14.08 o 
  10  -3   5      111.56      124.27     26.36 o 
  11  -3   5      136.53       85.44     52.87 o 
  12  -3   5      159.99      120.34     38.20 o 
 -12  -2   5      580.43      546.10     79.01 o 
 -11  -2   5       26.98       32.14     15.43 o 
 -10  -2   5      193.91      147.73     19.17 o 
  -9  -2   5      648.50      614.90     24.88 o 
  -8  -2   5      114.98      148.75     15.05 o 
  -7  -2   5      480.23      506.43     18.98 o 
  -6  -2   5     2767.65     2518.64     36.62 o 
  -5  -2   5     5136.08     5378.19     88.19 o 
  -4  -2   5       31.79        7.27      5.20 o 
  -3  -2   5      400.46      542.16     14.18 o 
  -2  -2   5      922.20     1328.20     26.60 o 
  -1  -2   5      296.57      288.76     11.40 o 
   0  -2   5      691.66      736.77     24.30 o 
   1  -2   5      168.84      128.18      7.66 o 
   2  -2   5       28.92       37.27      6.00 o 
   3  -2   5      709.97      718.20     25.54 o 
   4  -2   5        2.27       11.47      5.88 o 
   5  -2   5      101.40       81.43     10.01 o 
   6  -2   5      174.77      201.53     14.86 o 
   7  -2   5     1811.80     1853.61     50.71 o 
   8  -2   5     1502.70     1520.42     48.69 o 
   9  -2   5       26.82       34.68     16.14 o 
  10  -2   5       54.06       52.70     35.83 o 
  11  -2   5      251.49      219.84     41.02 o 
 -13  -1   5      369.04      295.12     80.11 o 
 -12  -1   5        6.39       16.63     27.91 o 
 -11  -1   5       86.91      115.22     18.85 o 
 -10  -1   5     1751.27     1666.95     73.08 o 
  -9  -1   5      195.61      210.51     15.89 o 
  -8  -1   5        1.40       -2.65      6.73 o 
  -7  -1   5      423.17      447.23     16.51 o 
  -6  -1   5      251.61      235.25      7.92 o 
  -5  -1   5        1.34       -0.97      5.03 o 
  -4  -1   5       43.84       52.73      7.41 o 
  -3  -1   5      231.07      180.46      9.68 o 
  -2  -1   5       46.58       86.94      7.84 o 
  -1  -1   5      309.17      313.08     11.32 o 
   0  -1   5     2186.50     2049.44     30.86 o 
   1  -1   5     9695.71     9334.83    115.02 o 
   2  -1   5      427.63      335.55     17.53 o 
   3  -1   5     7708.89     8275.87     92.77 o 
   4  -1   5     1043.33      955.99     31.73 o 
   5  -1   5      142.20       68.39      9.21 o 
   6  -1   5       45.80       29.85      9.66 o 
   7  -1   5      160.69      153.86     18.45 o 
   8  -1   5      109.57      105.46     18.00 o 
   9  -1   5        2.60      -15.42     15.42 o 
  10  -1   5        4.13       14.44     25.94 o 
  11  -1   5      352.26      365.08    111.19 o 
 -13   0   5        2.41       18.72     49.26 o 
 -12   0   5       99.27       92.58     24.22 o 
 -11   0   5      185.12      163.93     19.69 o 
 -10   0   5       27.59       25.26     10.82 o 
  -9   0   5       81.69       85.90     11.53 o 
  -8   0   5      146.08      146.09     12.18 o 
  -7   0   5     1564.01     1500.70     36.84 o 
  -6   0   5     4656.82     4388.44     52.57 o 
  -5   0   5     5156.74     5313.04     70.78 o 
  -4   0   5      115.70       91.24      9.27 o 
  -3   0   5      166.39       62.82      6.85 o 
  -2   0   5       49.23      116.20     14.14 o 
  -1   0   5      884.78      912.15     15.99 o 
   0   0   5      720.24      749.25     19.37 o 
   1   0   5      175.47      150.66      8.63 o 
   2   0   5      159.31      107.06      8.79 o 
   3   0   5      159.97      189.23      9.52 o 
   4   0   5      143.65      235.99     12.37 o 
   5   0   5     1215.72     1045.54     25.32 o 
   6   0   5       77.06       60.80     14.03 o 
   7   0   5      369.26      404.08     24.16 o 
   8   0   5      845.48      851.63     35.18 o 
   9   0   5      303.12      363.21     36.15 o 
  10   0   5       21.41       -2.75     24.88 o 
  11   0   5      317.75      271.99     46.39 o 
 -13   1   5      364.70      382.60     56.97 o 
 -12   1   5      133.89      111.56     19.74 o 
 -11   1   5      139.55      163.44     21.82 o 
 -10   1   5       18.63       26.87     13.17 o 
  -9   1   5       85.35       88.24     11.01 o 
  -8   1   5      406.96      437.01     17.57 o 
  -7   1   5      143.72      152.66      9.25 o 
  -6   1   5        1.43       -2.15      4.50 o 
  -5   1   5        0.05       -0.50      8.12 o 
  -4   1   5       45.14       32.05      6.92 o 
  -3   1   5     1441.24     1196.09     25.74 o 
  -2   1   5      113.87      137.55      9.64 o 
  -1   1   5     1886.24     1941.39     29.66 o 
   0   1   5     4877.91     4513.51     48.09 o 
   1   1   5    10418.98     9326.55    117.04 o 
   2   1   5      677.61      829.10     19.58 o 
   3   1   5      749.78      713.94     16.93 o 
   4   1   5     1601.92     1451.63     26.74 o 
   5   1   5      431.17      395.05     15.79 o 
   6   1   5        9.12        0.74      9.09 o 
   7   1   5       73.11       43.02     13.77 o 
   8   1   5       90.34       65.25     19.14 o 
   9   1   5        6.07       40.55     23.00 o 
  10   1   5        8.02      -13.53     20.82 o 
  11   1   5      680.72      650.20     63.66 o 
 -13   2   5      206.63      196.63     36.22 o 
 -12   2   5      240.75      253.15     23.61 o 
 -11   2   5      593.06      652.91     30.00 o 
 -10   2   5       44.75       45.44     10.55 o 
  -9   2   5      330.43      330.16     20.73 o 
  -8   2   5        4.72        7.90      6.23 o 
  -7   2   5     1181.18     1133.60     27.58 o 
  -6   2   5     5651.04     5522.59     93.43 o 
  -5   2   5      383.54      378.81     18.91 o 
  -4   2   5     4306.91     4558.02     73.22 o 
  -3   2   5    13500.38    13733.53    148.18 o 
  -2   2   5     1120.07     1007.29     17.82 o 
  -1   2   5        0.22        2.39      3.37 o 
   0   2   5      140.22      140.75      7.58 o 
   1   2   5      544.47      536.75     13.76 o 
   2   2   5      264.05      277.91      9.60 o 
   3   2   5       53.05       43.11      5.62 o 
   4   2   5     1337.35     1299.67     26.33 o 
   5   2   5     2749.46     2817.85     43.35 o 
   6   2   5       97.48      115.54     14.98 o 
   7   2   5     1771.07     1720.42     52.14 o 
   8   2   5     1919.98     2051.33     82.85 o 
   9   2   5      287.38      352.42     37.53 o 
  10   2   5      359.21      343.12     40.67 o 
  11   2   5      117.44      103.10     32.18 o 
 -13   3   5      729.76      743.62     38.25 o 
 -12   3   5       11.45        4.39     15.42 o 
 -11   3   5      120.52      146.40     36.13 o 
 -10   3   5       46.19       45.57     10.36 o 
  -9   3   5     1555.93     1580.22     34.58 o 
  -8   3   5       11.16        6.60      6.09 o 
  -7   3   5     1172.22     1228.58     22.92 o 
  -6   3   5       39.66       40.82     23.63 o 
  -5   3   5       27.70       32.13      5.87 o 
  -4   3   5      619.31      472.42     12.48 o 
  -3   3   5     8295.66     8316.14     93.24 o 
  -2   3   5     3012.44     2987.60     39.60 o 
  -1   3   5     1906.55     2333.16     26.62 o 
   0   3   5     1761.13     1348.19     23.97 o 
   1   3   5     4907.29     4650.23     57.33 o 
   2   3   5      310.08      261.00     10.50 o 
   3   3   5      679.11      625.42     15.58 o 
   4   3   5     3483.68     3417.19     48.05 o 
   5   3   5      508.05      519.42     27.26 o 
   6   3   5       42.10       40.28     13.60 o 
   7   3   5      189.19      157.80     20.84 o 
   8   3   5        5.70       -3.58     14.93 o 
   9   3   5       90.32       97.23     32.43 o 
  10   3   5      474.96      425.71     45.87 o 
 -14   4   5       14.08        9.21     48.34 o 
 -13   4   5        5.25       10.14     19.28 o 
 -12   4   5        2.46       -4.26     13.24 o 
 -11   4   5       37.65       35.66     13.86 o 
 -10   4   5      641.14      730.20     26.29 o 
  -9   4   5      823.98      848.01     25.86 o 
  -8   4   5      209.52      236.22     16.40 o 
  -7   4   5     4423.22     4404.79     62.68 o 
  -6   4   5     1758.11     1769.34     22.86 o 
  -5   4   5        1.36        6.64      5.14 o 
  -4   4   5     2392.03     2407.24     35.51 o 
  -3   4   5     3128.38     2898.50     40.48 o 
  -2   4   5     1050.24     1016.50     13.14 o 
  -1   4   5     1011.18     1173.08     18.10 o 
   0   4   5      959.02     1017.36     21.71 o 
   1   4   5      343.63      339.14     21.54 o 
   2   4   5      635.62      675.51     16.27 o 
   3   4   5     2270.07     2260.83     41.21 o 
   4   4   5     2678.96     2824.21     43.54 o 
   5   4   5       63.91       82.37     12.93 o 
   6   4   5     1121.29     1082.41     67.92 o 
   7   4   5     2359.85     2300.21     69.42 o 
   8   4   5     2134.83     2249.49     91.94 o 
   9   4   5       85.51       32.79     23.79 o 
  10   4   5      166.89      163.51     40.24 o 
 -14   5   5     1055.88     1304.78    132.60 o 
 -13   5   5     1893.92     1903.42     60.65 o 
 -12   5   5      113.78       89.26     24.21 o 
 -11   5   5       33.31       72.90     15.35 o 
 -10   5   5      825.79      782.77     25.65 o 
  -9   5   5      266.28      344.49     21.32 o 
  -8   5   5      368.92      389.96     17.61 o 
  -7   5   5      104.90      116.12     11.74 o 
  -6   5   5        0.74        8.17      3.85 o 
  -5   5   5      395.66      483.30     10.15 o 
  -4   5   5     1190.47     1148.55     17.50 o 
  -3   5   5     5931.81     5880.97     55.83 o 
  -2   5   5      940.71      890.48     16.18 o 
  -1   5   5     2066.96     1909.20     29.77 o 
   0   5   5    10862.14    10969.98    128.89 o 
   1   5   5    10599.85    11021.66    112.25 o 
   2   5   5       12.00        6.66      4.96 o 
   3   5   5     3636.66     3763.88     51.68 o 
   4   5   5      152.84      172.78     13.51 o 
   5   5   5      175.73      223.76     21.60 o 
   6   5   5       64.89       73.63     16.89 o 
   7   5   5       50.80       48.43     17.50 o 
   8   5   5      519.08      502.56     43.61 o 
   9   5   5        1.20       -0.02     22.92 o 
  10   5   5      420.14      502.28    127.07 o 
 -14   6   5      105.72      145.95     65.22 o 
 -13   6   5        3.41       -9.02     14.72 o 
 -12   6   5       23.14        1.09     13.76 o 
 -11   6   5        6.54       15.68     12.75 o 
 -10   6   5     1614.80     1581.16     55.91 o 
  -9   6   5      573.82      624.02     23.63 o 
  -8   6   5      249.40      265.92     16.45 o 
  -7   6   5     5678.88     5900.58     78.08 o 
  -6   6   5      326.35      312.28     15.15 o 
  -5   6   5        5.39        9.80      3.80 o 
  -4   6   5     1984.36     2178.23     26.13 o 
  -3   6   5     4939.27     4918.23     57.31 o 
  -2   6   5      564.68      533.33     19.01 o 
  -1   6   5      127.62      142.64      9.03 o 
   0   6   5       61.13       71.48      7.93 o 
   1   6   5       55.43       61.62      7.51 o 
   2   6   5       17.70       22.13      6.27 o 
   3   6   5     2731.35     2842.34     47.21 o 
   4   6   5     3279.14     3392.80     58.94 o 
   5   6   5       79.08       76.11     16.00 o 
   6   6   5      375.51      452.35     77.07 o 
   7   6   5      774.61      856.13     49.83 o 
   8   6   5     1043.49      935.79     67.72 o 
   9   6   5       23.61       68.07     34.07 o 
 -14   7   5     1685.78     1845.25    167.05 o 
 -13   7   5      348.60      384.76     28.56 o 
 -12   7   5      451.86      497.85     42.09 o 
 -11   7   5     1124.39     1189.86     42.41 o 
 -10   7   5       50.29       43.16     11.39 o 
  -9   7   5       93.96      114.78     13.08 o 
  -8   7   5      150.46      157.15     13.41 o 
  -7   7   5       68.59       61.20      8.89 o 
  -6   7   5       33.83       42.56      7.48 o 
  -5   7   5       14.31       16.72      4.94 o 
  -4   7   5     7576.76     7738.13     85.83 o 
  -3   7   5     5528.67     5739.78     71.90 o 
  -2   7   5       34.54       24.18      5.45 o 
  -1   7   5     4954.72     4822.48     73.64 o 
   0   7   5     5892.16     5761.29     72.22 o 
   1   7   5     4413.51     4493.77     62.85 o 
   2   7   5      516.32      557.98     20.72 o 
   3   7   5     1145.31     1153.18     32.46 o 
   4   7   5       20.41       18.46     36.14 o 
   5   7   5      214.38      154.49     31.25 o 
   6   7   5       14.23       30.81     23.74 o 
   7   7   5       73.62       42.63     39.98 o 
   8   7   5       12.71       44.66     31.38 o 
   9   7   5      232.90      214.06     44.31 o 
 -14   8   5      275.75      338.89     67.45 o 
 -13   8   5       54.00       83.30     25.53 o 
 -12   8   5      123.86      117.79     17.88 o 
 -11   8   5     1012.54      990.21     39.28 o 
 -10   8   5      486.39      574.66     25.33 o 
  -9   8   5      924.37      909.09     29.26 o 
  -8   8   5     1199.95     1138.40     28.69 o 
  -7   8   5     4083.59     4226.00     62.92 o 
  -6   8   5      831.90      867.14     25.45 o 
  -5   8   5      531.55      661.86     24.62 o 
  -4   8   5     6246.03     6282.55     89.37 o 
  -3   8   5      184.45      184.37     11.65 o 
  -2   8   5        4.31        4.47      6.07 o 
  -1   8   5      326.37      269.70     16.61 o 
   0   8   5       25.40       26.24      8.84 o 
   1   8   5      637.37      596.76     32.51 o 
   2   8   5      467.12      532.93     30.03 o 
   3   8   5     1805.57     1943.08    123.20 o 
   4   8   5     2370.79     2326.30     92.74 o 
   5   8   5      648.12      532.81     50.97 o 
   6   8   5      208.33      166.82     55.86 o 
   7   8   5     1122.09     1087.93    118.17 o 
   8   8   5       26.42       55.54     33.99 o 
 -14   9   5      322.01      462.74     52.72 o 
 -13   9   5       72.21       63.75     20.26 o 
 -12   9   5      770.43      782.25     41.11 o 
 -11   9   5      957.44      822.20     40.70 o 
 -10   9   5      333.44      354.75     23.70 o 
  -9   9   5       36.33        6.54     10.26 o 
  -8   9   5        1.10        8.39      8.87 o 
  -7   9   5      266.98      280.07     17.33 o 
  -6   9   5     1718.06     1774.88     48.64 o 
  -5   9   5     3202.23     3212.60     56.55 o 
  -4   9   5     4203.01     4134.44     67.45 o 
  -3   9   5     6351.10     6274.76     92.84 o 
  -2   9   5     1063.29     1035.15     32.98 o 
  -1   9   5     2523.35     2408.21     49.86 o 
   0   9   5     2835.94     2767.06     56.23 o 
   1   9   5     2619.20     2637.41     65.34 o 
   2   9   5      262.30      224.46     34.20 o 
   3   9   5     1981.86     1983.41     68.09 o 
   4   9   5      100.30      127.34     28.28 o 
   5   9   5      366.59      275.32     64.15 o 
   6   9   5        2.86        4.30     35.76 o 
   7   9   5      606.36      606.20     97.61 o 
   8   9   5      141.55      166.25     82.87 o 
 -14  10   5       55.37       55.92     23.51 o 
 -13  10   5       66.27       75.92     22.39 o 
 -12  10   5      140.20      142.56     36.50 o 
 -11  10   5     3190.31     3377.57     87.97 o 
 -10  10   5       41.39       33.96     15.98 o 
  -9  10   5       72.69       37.70     12.88 o 
  -8  10   5      146.56      172.19     16.01 o 
  -7  10   5     6657.42     6586.23    100.72 o 
  -6  10   5      713.27      708.10     25.44 o 
  -5  10   5      527.81      548.58     22.52 o 
  -4  10   5      185.80      183.57     15.11 o 
  -3  10   5       11.64        6.80      8.09 o 
  -2  10   5       16.85       17.37      8.85 o 
  -1  10   5       60.81       57.93     11.90 o 
   0  10   5     1125.16     1096.29     59.58 o 
   1  10   5      771.18      770.93     37.01 o 
   2  10   5       54.62      102.51     20.46 o 
   3  10   5     1166.46     1183.28     76.82 o 
   4  10   5      427.68      424.98     48.46 o 
   5  10   5       23.78       62.46     40.67 o 
   6  10   5      318.49      209.02     65.07 o 
   7  10   5      424.05      462.71     93.77 o 
 -14  11   5      332.33      387.87     38.06 o 
 -13  11   5      139.13      127.91     24.67 o 
 -12  11   5       82.66      117.46     22.63 o 
 -11  11   5      102.77       92.59     20.76 o 
 -10  11   5       73.83       61.11     18.20 o 
  -9  11   5       13.02        3.02     11.11 o 
  -8  11   5        0.68        6.77      9.93 o 
  -7  11   5     1895.17     1930.48     48.98 o 
  -6  11   5     2407.31     2349.87     49.96 o 
  -5  11   5      527.57      490.71     33.06 o 
  -4  11   5     2434.39     2229.22     48.66 o 
  -3  11   5     1578.48     1561.03     40.28 o 
  -2  11   5      542.24      581.04     26.62 o 
  -1  11   5     4613.15     4511.28     80.96 o 
   0  11   5     7623.69     7817.33    121.52 o 
   1  11   5      238.43      247.44     23.95 o 
   2  11   5     1488.20     1460.42     60.72 o 
   3  11   5      375.23      348.09     56.25 o 
   4  11   5      323.31      261.05     64.00 o 
   5  11   5       30.40       44.20     42.97 o 
   6  11   5      144.98       83.64     55.40 o 
   7  11   5      969.06     1057.09    131.98 o 
 -13  12   5      222.99      209.59     31.74 o 
 -12  12   5      127.82      110.16     23.56 o 
 -11  12   5      831.60      900.50     45.46 o 
 -10  12   5       43.09       60.99     35.43 o 
  -9  12   5      339.79      391.60     27.76 o 
  -8  12   5      111.17      170.55     17.34 o 
  -7  12   5     1459.82     1493.59     44.14 o 
  -6  12   5     2388.54     2340.93     51.88 o 
  -5  12   5      281.43      285.32     20.03 o 
  -4  12   5      392.79      344.29     21.57 o 
  -3  12   5      224.21      252.09     20.33 o 
  -2  12   5       86.39       95.36     25.54 o 
  -1  12   5      728.42      687.41     31.20 o 
   0  12   5     1575.72     1659.64     53.54 o 
   1  12   5        7.80        7.35     14.23 o 
   2  12   5       22.00       58.34     21.63 o 
   3  12   5     1727.24     2006.13    142.42 o 
   4  12   5      499.05      638.12     93.62 o 
   5  12   5        0.34      -21.79     40.06 o 
   6  12   5       21.88       12.74     51.57 o 
 -13  13   5       32.83       29.07     23.89 o 
 -12  13   5       21.80       17.81     21.62 o 
 -11  13   5       60.00       63.18     21.20 o 
 -10  13   5       23.97        6.99     16.61 o 
  -9  13   5      206.28      203.91     23.17 o 
  -8  13   5        5.38       -0.11     13.87 o 
  -7  13   5      926.23     1077.76     38.99 o 
  -6  13   5      390.98      431.37     24.71 o 
  -5  13   5      123.33      103.29     15.16 o 
  -4  13   5     1572.11     1617.48     44.53 o 
  -3  13   5     1038.53     1008.79     36.16 o 
  -2  13   5     1926.14     1883.49     54.65 o 
  -1  13   5     3552.45     3627.81     82.49 o 
   0  13   5      271.92      321.11     32.85 o 
   1  13   5      182.17      203.29     25.33 o 
   2  13   5       29.90       37.46     21.53 o 
   3  13   5        5.64       -2.92     36.06 o 
   4  13   5       59.89       75.81     51.72 o 
   5  13   5       69.70       13.20     50.80 o 
 -13  14   5       12.65       47.55     29.62 o 
 -12  14   5      596.89      735.66     51.67 o 
 -11  14   5      384.62      385.02     37.83 o 
 -10  14   5      632.56      610.82     40.49 o 
  -9  14   5       36.30       37.63     17.68 o 
  -8  14   5     1288.44     1402.28     54.64 o 
  -7  14   5      615.06      686.45     88.91 o 
  -6  14   5      223.68      206.23     20.16 o 
  -5  14   5      105.93      109.04     16.26 o 
  -4  14   5       41.68       41.25     13.76 o 
  -3  14   5       77.45      109.61     18.73 o 
  -2  14   5      547.80      611.16     35.06 o 
  -1  14   5      180.72      191.86     23.61 o 
   0  14   5       21.98       53.06     21.51 o 
   1  14   5        3.86        0.74     20.79 o 
   2  14   5     1789.30     2012.92     94.40 o 
   3  14   5      771.84      689.78     63.70 o 
   4  14   5       71.70       69.06     58.32 o 
   5  14   5        3.40      -46.96     46.96 o 
 -12  15   5      143.35      121.55     46.42 o 
 -11  15   5      152.28      116.62     33.61 o 
 -10  15   5       18.42       11.68     18.41 o 
  -9  15   5       67.52       37.34     18.80 o 
  -8  15   5      356.28      393.61     34.25 o 
  -7  15   5      153.06      153.85     25.01 o 
  -6  15   5        6.52        4.38     14.29 o 
  -5  15   5      487.22      524.45     49.86 o 
  -4  15   5     3407.52     3466.62    110.01 o 
  -3  15   5     2315.56     2255.47     76.23 o 
  -2  15   5       50.52       14.27     19.35 o 
  -1  15   5      330.82      377.22     74.34 o 
   0  15   5        7.24       18.99     21.09 o 
   1  15   5      433.66      465.80     44.73 o 
   2  15   5       24.80        4.77     29.55 o 
   3  15   5      292.76      377.52     71.52 o 
   4  15   5      180.95      154.72     45.20 o 
 -12  16   5      565.18      600.21     56.94 o 
 -11  16   5      505.54      486.19     52.64 o 
 -10  16   5       91.53       79.01     26.83 o 
  -9  16   5      142.27      192.83     57.64 o 
  -8  16   5      621.93      699.68     44.17 o 
  -7  16   5      941.38      935.29     59.06 o 
  -6  16   5      239.84      194.52     28.22 o 
  -5  16   5      189.01      145.16     25.86 o 
  -4  16   5      584.02      550.70     41.63 o 
  -3  16   5      132.74       80.32     23.17 o 
  -2  16   5        1.29       12.34     19.67 o 
  -1  16   5      171.06      171.84     30.53 o 
   0  16   5      169.85      141.68     44.61 o 
   1  16   5       64.55       66.68     28.65 o 
   2  16   5       74.87       79.35     51.18 o 
   3  16   5      209.32      152.40     43.96 o 
 -11  17   5       99.79      146.41     38.06 o 
 -10  17   5       22.47        7.21     23.24 o 
  -9  17   5       96.37       84.25     28.44 o 
  -8  17   5      500.11      564.61     48.29 o 
  -7  17   5      466.39      518.52     67.74 o 
  -6  17   5       26.65       26.54     20.05 o 
  -5  17   5     1520.86     1586.09     72.53 o 
  -4  17   5     2458.10     2543.88     91.26 o 
  -3  17   5      459.06      450.18     48.71 o 
  -2  17   5       54.61       33.57     23.20 o 
  -1  17   5      950.23     1081.27     61.79 o 
   0  17   5      173.75      195.56     34.95 o 
   1  17   5      385.20      337.45     66.07 o 
   2  17   5       84.31       34.13     38.14 o 
 -10  18   5      408.26      509.60     49.64 o 
  -9  18   5      338.44      372.49     43.46 o 
  -8  18   5       65.34      102.83     31.53 o 
  -7  18   5        5.74       -0.67     23.70 o 
  -6  18   5       96.47       94.37     24.73 o 
  -5  18   5       50.28       12.52     21.39 o 
  -4  18   5      308.74      335.11     45.20 o 
  -3  18   5      183.25      117.08     29.17 o 
  -2  18   5       97.98      135.70     30.96 o 
  -1  18   5      644.09      756.60     64.24 o 
   0  18   5      447.55      540.65     83.64 o 
   1  18   5       29.97      -11.24     32.29 o 
 -10  19   5       72.35      162.68     68.91 o 
  -9  19   5       98.95       63.82     31.02 o 
  -8  19   5       57.79       40.90     28.70 o 
  -7  19   5      721.94      683.54     58.54 o 
  -6  19   5       28.73       10.83     28.62 o 
  -5  19   5      865.40      946.76     57.67 o 
  -4  19   5      293.67      276.27     37.33 o 
  -3  19   5       43.80      -21.30     22.27 o 
  -2  19   5      219.70      163.55     33.96 o 
  -1  19   5      139.47      122.26     42.15 o 
  -8  20   5     1182.67     1401.16    145.95 o 
  -7  20   5      250.86      270.93     43.99 o 
  -6  20   5      405.32      364.70     86.17 o 
  -5  20   5        8.06        0.75     29.24 o 
  -4  20   5        3.41        0.77     24.58 o 
  -3  20   5        0.12        6.12     26.00 o 
   1 -20   6     1027.26     1160.72    122.47 o 
   2 -20   6       76.90      104.53     36.25 o 
   3 -20   6      202.64      198.27     41.06 o 
   4 -20   6      308.67      341.26     50.86 o 
   5 -20   6       10.87       26.13     31.48 o 
   6 -20   6       11.26        3.18     29.57 o 
  -1 -19   6       50.01       74.89     39.44 o 
   0 -19   6       79.27       78.90     32.69 o 
   1 -19   6      302.37      307.70     44.73 o 
   2 -19   6        0.58      -13.49     25.05 o 
   3 -19   6        4.45       14.44     26.29 o 
   4 -19   6      396.48      415.32     50.98 o 
   5 -19   6      580.50      538.44     85.56 o 
   6 -19   6      109.68      112.84     35.85 o 
   7 -19   6      427.22      437.56     46.86 o 
   8 -19   6      727.00      578.42     80.72 o 
  -2 -18   6      435.40      422.34     56.32 o 
  -1 -18   6      522.30      544.35     63.54 o 
   0 -18   6      532.05      576.51     52.32 o 
   1 -18   6      265.56      197.93     37.95 o 
   2 -18   6       48.86       31.55     26.25 o 
   3 -18   6      182.71      179.08     36.99 o 
   4 -18   6      200.78      177.00     48.73 o 
   5 -18   6       92.82       61.01     29.78 o 
   6 -18   6       59.15       33.00     23.69 o 
   7 -18   6        1.90      -11.12     22.75 o 
   8 -18   6        2.32      -18.48     23.45 o 
   9 -18   6        0.08       -2.49     31.34 o 
  -4 -17   6        2.44       56.17     34.68 o 
  -3 -17   6     1169.93     1258.28     81.80 o 
  -2 -17   6       19.42       34.99     31.15 o 
  -1 -17   6      416.79      406.38     54.48 o 
   0 -17   6       14.46       43.18     25.21 o 
   1 -17   6        0.96      -10.32     21.18 o 
   2 -17   6       39.21       47.52     24.45 o 
   3 -17   6        3.77      -10.66     19.72 o 
   4 -17   6      401.01      476.03    104.13 o 
   5 -17   6      121.19      102.14     45.13 o 
   6 -17   6      182.81      150.42     30.47 o 
   7 -17   6      488.89      599.01     49.29 o 
   8 -17   6     1329.51     1183.76     65.94 o 
   9 -17   6      197.72      154.56     34.14 o 
  -5 -16   6       75.21       88.40     34.07 o 
  -4 -16   6       20.45       24.40     30.23 o 
  -3 -16   6      191.05      200.74     42.05 o 
  -2 -16   6     1841.96     1579.80     89.16 o 
  -1 -16   6       95.81      105.75     28.50 o 
   0 -16   6      690.49      687.05     94.77 o 
   1 -16   6      917.76      895.05     58.07 o 
   2 -16   6      553.27      563.83     48.60 o 
   3 -16   6      765.43      871.72     62.92 o 
   4 -16   6      123.82       98.72     23.20 o 
   5 -16   6       14.86       -8.13     14.93 o 
   6 -16   6      235.52      242.48     28.31 o 
   7 -16   6       71.38       43.07     25.39 o 
   8 -16   6       38.66       35.53     20.69 o 
   9 -16   6        5.52       -2.05     19.68 o 
  10 -16   6      417.38      424.78     52.02 o 
  -6 -15   6      118.96      149.48     36.68 o 
  -5 -15   6      102.95       83.33     32.23 o 
  -4 -15   6      234.37      304.33     44.66 o 
  -3 -15   6      418.14      491.66     43.67 o 
  -2 -15   6     2088.55     2190.71     73.65 o 
  -1 -15   6      270.99      255.95     25.98 o 
   0 -15   6      297.01      266.68     25.03 o 
   1 -15   6     2752.23     2676.38     77.54 o 
   2 -15   6       72.58       80.90     19.98 o 
   3 -15   6      472.65      460.14     35.13 o 
   4 -15   6      978.19     1025.96     43.72 o 
   5 -15   6        1.58        2.00     14.19 o 
   6 -15   6       11.01       19.95     16.02 o 
   7 -15   6       26.22        2.00     18.27 o 
   8 -15   6      618.99      678.34     48.07 o 
   9 -15   6       34.69       27.47     20.98 o 
  10 -15   6      269.19      248.18     39.32 o 
  -7 -14   6       29.20        5.65     24.30 o 
  -6 -14   6       92.90       58.47     22.46 o 
  -5 -14   6        6.85      -13.18     20.03 o 
  -4 -14   6      707.88      823.80     55.22 o 
  -3 -14   6      551.65      552.87     34.35 o 
  -2 -14   6      922.84     1004.05     42.82 o 
  -1 -14   6      688.61      688.86     34.80 o 
   0 -14   6     3468.55     3503.84     81.57 o 
   1 -14   6     2791.37     2804.46     82.24 o 
   2 -14   6        0.22       -7.03     10.88 o 
   3 -14   6      352.69      402.07     28.48 o 
   4 -14   6      127.00      106.21     21.71 o 
   5 -14   6       40.01        6.03     11.62 o 
   6 -14   6       87.12       71.06     18.38 o 
   7 -14   6      287.23      318.64     30.29 o 
   8 -14   6       27.53        3.86     17.16 o 
   9 -14   6        8.66       17.88     18.49 o 
  10 -14   6      251.32      323.51     53.38 o 
  11 -14   6      457.12      389.84     83.64 o 
  -7 -13   6      205.04      218.49     29.12 o 
  -6 -13   6       39.01       46.69     20.23 o 
  -5 -13   6       15.22       17.71     14.69 o 
  -4 -13   6      430.46      397.16     30.09 o 
  -3 -13   6      608.68      692.80     36.00 o 
  -2 -13   6      349.29      429.12     34.49 o 
  -1 -13   6      554.63      501.23     29.18 o 
   0 -13   6      879.01      921.64     33.45 o 
   1 -13   6     2079.52     2126.47    118.55 o 
   2 -13   6      389.89      399.25     29.59 o 
   3 -13   6     4940.51     4999.96     86.90 o 
   4 -13   6     1094.67     1125.40     33.35 o 
   5 -13   6        0.93       11.89     11.53 o 
   6 -13   6      233.00      246.16     22.27 o 
   7 -13   6      251.09      291.80     28.50 o 
   8 -13   6        3.95       10.01     16.68 o 
   9 -13   6       16.73       15.65     22.10 o 
  10 -13   6      291.83      295.25     49.38 o 
  11 -13   6      220.78      286.26     52.44 o 
  -8 -12   6       45.62        7.47     19.65 o 
  -7 -12   6       66.44       24.03     29.37 o 
  -6 -12   6      180.06      182.25     21.06 o 
  -5 -12   6       75.17       62.56     16.17 o 
  -4 -12   6     2258.93     2364.02     56.81 o 
  -3 -12   6     1973.66     2174.59     58.50 o 
  -2 -12   6        7.81       -2.98     10.31 o 
  -1 -12   6     1184.28     1182.74     43.65 o 
   0 -12   6     2132.52     2293.02     51.09 o 
   1 -12   6      517.37      497.34     50.35 o 
   2 -12   6      157.20      144.32     15.38 o 
   3 -12   6      521.27      561.20     23.25 o 
   4 -12   6       49.71       32.78     16.15 o 
   5 -12   6      431.74      396.52     24.09 o 
   6 -12   6       87.62       65.27     14.59 o 
   7 -12   6      657.10      651.39     38.07 o 
   8 -12   6        1.58       11.28     15.69 o 
   9 -12   6        7.04       13.34     20.05 o 
  10 -12   6      314.28      367.06     52.95 o 
  11 -12   6     1140.54     1116.78    106.89 o 
  -9 -11   6        4.38       20.27     35.11 o 
  -8 -11   6      612.32      545.59     36.58 o 
  -7 -11   6      615.57      614.21     34.66 o 
  -6 -11   6      224.82      222.31     21.89 o 
  -5 -11   6      120.84      117.57     18.89 o 
  -4 -11   6      678.57      635.38     29.40 o 
  -3 -11   6        1.62       12.39     10.43 o 
  -2 -11   6        3.95        8.28      9.59 o 
  -1 -11   6      197.09      239.88     19.88 o 
   0 -11   6     1696.46     1730.22     46.15 o 
   1 -11   6      243.61      275.64     18.14 o 
   2 -11   6     1723.30     1798.40     54.71 o 
   3 -11   6     4119.50     4050.35     64.75 o 
   4 -11   6      406.65      348.57     20.92 o 
   5 -11   6        6.51        8.18      8.60 o 
   6 -11   6     1236.18     1220.51     53.47 o 
   7 -11   6     1786.23     1740.02     48.10 o 
   8 -11   6       10.20       30.02     19.49 o 
   9 -11   6       41.63       32.16     21.59 o 
  10 -11   6       22.40       -1.94     25.81 o 
  11 -11   6       34.81        6.43     31.00 o 
  -9 -10   6       11.84       -5.22     16.55 o 
  -8 -10   6        1.30       -4.96     14.43 o 
  -7 -10   6       47.44       26.29     14.23 o 
  -6 -10   6      573.93      521.61     28.25 o 
  -5 -10   6        2.32       -8.43     10.19 o 
  -4 -10   6     1625.95     1698.32     43.51 o 
  -3 -10   6     1690.60     1681.84     53.59 o 
  -2 -10   6      405.81      419.68     20.80 o 
  -1 -10   6      561.97      597.11     26.40 o 
   0 -10   6     5202.55     5330.08     92.47 o 
   1 -10   6      824.60      842.74     36.04 o 
   2 -10   6      766.37      767.09     26.00 o 
   3 -10   6      289.32      300.07     16.79 o 
   4 -10   6      407.42      399.83     19.47 o 
   5 -10   6        0.00       13.20      8.58 o 
   6 -10   6      287.11      263.07     20.76 o 
   7 -10   6      462.56      447.02     30.47 o 
   8 -10   6       91.63      123.17     20.19 o 
   9 -10   6        4.80       15.06     22.38 o 
  10 -10   6      121.96      102.58     35.04 o 
  11 -10   6      787.17      929.99    156.54 o 
 -10  -9   6      234.05      274.17     62.85 o 
  -9  -9   6       22.65       43.23     17.60 o 
  -8  -9   6      788.16      765.21     36.44 o 
  -7  -9   6      778.07      848.19     50.04 o 
  -6  -9   6       18.26       28.28     13.33 o 
  -5  -9   6        3.17        4.01     10.46 o 
  -4  -9   6      153.35      144.56     16.17 o 
  -3  -9   6     1418.81     1408.81     36.35 o 
  -2  -9   6      564.69      590.16     31.33 o 
  -1  -9   6      125.60      148.73     19.99 o 
   0  -9   6     1480.45     1384.53     41.83 o 
   1  -9   6      231.00      249.94     20.99 o 
   2  -9   6     1328.71     1335.64     29.65 o 
   3  -9   6     2516.11     2580.39     45.33 o 
   4  -9   6      260.14      238.34     15.37 o 
   5  -9   6      638.35      623.29     23.72 o 
   6  -9   6     1815.47     1822.98     60.54 o 
   7  -9   6      463.61      452.11     56.49 o 
   8  -9   6      345.53      335.83     28.26 o 
   9  -9   6       75.69       69.27     28.00 o 
  10  -9   6        0.48       27.58     27.67 o 
  11  -9   6      123.99       85.52     35.00 o 
  12  -9   6      117.12      150.25     63.23 o 
 -10  -8   6        2.60       20.59     31.49 o 
  -9  -8   6        1.13       -2.50     14.95 o 
  -8  -8   6      270.00      276.45     23.24 o 
  -7  -8   6      566.32      446.06     26.50 o 
  -6  -8   6      172.22      146.05     17.08 o 
  -5  -8   6      271.41      271.83     19.77 o 
  -4  -8   6     1407.16     1428.78     55.11 o 
  -3  -8   6     1899.05     1859.47     40.06 o 
  -2  -8   6       80.74       82.85     16.58 o 
  -1  -8   6     9190.22     9374.54    122.76 o 
   0  -8   6     4628.26     4792.08     71.92 o 
   1  -8   6       11.89       14.45      6.52 o 
   2  -8   6       53.74       66.48      9.27 o 
   3  -8   6      226.47      239.43     13.96 o 
   4  -8   6       18.44       10.95      7.06 o 
   5  -8   6        8.35        2.33      7.26 o 
   6  -8   6      380.40      421.75     26.21 o 
   7  -8   6       99.03      106.74     17.95 o 
   8  -8   6      476.48      422.88     30.11 o 
   9  -8   6       29.02       23.53     54.25 o 
  10  -8   6      745.90      886.22     71.72 o 
  11  -8   6      103.18      104.45     36.59 o 
  12  -8   6      115.91      105.74     60.93 o 
 -11  -7   6      176.87      300.49     78.12 o 
 -10  -7   6       93.57      145.92     40.27 o 
  -9  -7   6       72.79       52.54     15.27 o 
  -8  -7   6      791.31      837.54     35.09 o 
  -7  -7   6      844.19      806.24     32.64 o 
  -6  -7   6      449.75      451.36     24.11 o 
  -5  -7   6      212.23      197.24     16.10 o 
  -4  -7   6      900.62      943.34     38.79 o 
  -3  -7   6      491.23      582.18     20.05 o 
  -2  -7   6      396.01      404.93     14.52 o 
  -1  -7   6    11114.65    11575.33    144.44 o 
   0  -7   6       28.68       17.68      5.65 o 
   1  -7   6      512.06      595.35     17.60 o 
   2  -7   6     1947.08     1703.77     30.00 o 
   3  -7   6      961.31      856.99     21.16 o 
   4  -7   6     1842.63     1783.74     35.81 o 
   5  -7   6       24.15       27.55      9.19 o 
   6  -7   6     1125.81     1119.72     43.83 o 
   7  -7   6       19.33       -0.25     10.36 o 
   8  -7   6        1.20        1.36     11.48 o 
   9  -7   6       23.80       40.01     24.30 o 
  10  -7   6       12.06        6.31     23.84 o 
  11  -7   6       10.66       -4.08     28.33 o 
  12  -7   6      140.24      168.81     68.60 o 
 -11  -6   6      187.44      154.44     40.20 o 
 -10  -6   6      367.03      322.39     48.63 o 
  -9  -6   6        9.08        4.81     11.76 o 
  -8  -6   6      150.22      149.51     16.94 o 
  -7  -6   6     1152.65     1189.06     37.05 o 
  -6  -6   6      235.68      231.68     18.74 o 
  -5  -6   6     1381.43     1404.09     40.27 o 
  -4  -6   6     1971.36     1948.25     58.79 o 
  -3  -6   6     4570.07     4552.45     72.79 o 
  -2  -6   6      259.73      399.02     13.31 o 
  -1  -6   6      135.95      120.02      7.63 o 
   0  -6   6      807.57      792.83     18.69 o 
   1  -6   6      647.66      738.40     21.76 o 
   2  -6   6        2.17        6.23      4.51 o 
   3  -6   6      170.26      165.33     12.61 o 
   4  -6   6      812.16      795.11     37.14 o 
   5  -6   6      299.12      296.84     20.87 o 
   6  -6   6      335.81      303.43     20.08 o 
   7  -6   6      175.30      140.96     18.35 o 
   8  -6   6        0.15        6.40     14.32 o 
   9  -6   6     1267.88     1312.35     76.55 o 
  10  -6   6      642.88      612.56     61.21 o 
  11  -6   6       17.97       13.75     30.18 o 
 -11  -5   6      653.70      643.41     65.17 o 
 -10  -5   6      467.24      427.60     44.12 o 
  -9  -5   6       14.25       11.46     11.14 o 
  -8  -5   6     2584.12     2564.70     58.92 o 
  -7  -5   6      361.25      350.13     19.87 o 
  -6  -5   6       70.94       66.69     10.02 o 
  -5  -5   6      531.41      585.24     36.32 o 
  -4  -5   6        3.29        2.28      9.29 o 
  -3  -5   6      253.53      294.53     15.36 o 
  -2  -5   6        4.24        8.30      5.04 o 
  -1  -5   6     2916.18     3092.68     42.37 o 
   0  -5   6      322.11      231.09     12.02 o 
   1  -5   6     7026.26     8054.87     96.75 o 
   2  -5   6     2191.71     1839.82     35.88 o 
   3  -5   6     3151.15     2680.80     48.12 o 
   4  -5   6      322.78      378.26     19.84 o 
   5  -5   6     1333.29     1285.89     33.93 o 
   6  -5   6      496.62      486.98     39.75 o 
   7  -5   6       93.34       72.86     14.80 o 
   8  -5   6       34.27       41.85     16.54 o 
   9  -5   6        0.10       26.76     24.03 o 
  10  -5   6       24.88       29.38     26.97 o 
  11  -5   6        0.91       40.31     31.47 o 
 -12  -4   6       89.94       35.76     48.50 o 
 -11  -4   6       26.88       63.25     29.15 o 
 -10  -4   6        0.26       19.03     21.24 o 
  -9  -4   6       11.14        4.23      8.72 o 
  -8  -4   6     1147.88     1210.93     52.05 o 
  -7  -4   6      247.60      265.93     13.39 o 
  -6  -4   6      486.02      475.87     28.64 o 
  -5  -4   6     2795.41     2733.20     71.20 o 
  -4  -4   6     2203.41     1878.62     42.63 o 
  -3  -4   6     3269.44     3285.24     44.98 o 
  -2  -4   6       27.58       77.71      7.19 o 
  -1  -4   6       67.75      113.53      7.15 o 
   0  -4   6     1233.00     1061.74     25.99 o 
   1  -4   6       35.29       35.24      5.96 o 
   2  -4   6      199.96      257.44     12.95 o 
   3  -4   6      202.85      177.54     13.29 o 
   4  -4   6      476.49      460.54     19.27 o 
   5  -4   6      909.39      848.06     27.59 o 
   6  -4   6     1302.76     1271.11     40.86 o 
   7  -4   6      771.02      741.72     34.06 o 
   8  -4   6      103.68       85.24     20.09 o 
   9  -4   6      441.67      484.50     52.03 o 
  10  -4   6      318.48      295.32     54.86 o 
  11  -4   6       55.69      -35.60     39.13 o 
 -12  -3   6      220.62      278.11     46.93 o 
 -11  -3   6       81.87       50.69     25.32 o 
 -10  -3   6      258.19      267.40     34.86 o 
  -9  -3   6      848.02      785.08     23.69 o 
  -8  -3   6      272.46      324.04     20.28 o 
  -7  -3   6      146.09      179.14     23.14 o 
  -6  -3   6      175.93      218.50     20.05 o 
  -5  -3   6      582.76      618.73     26.69 o 
  -4  -3   6        3.25        2.15      5.18 o 
  -3  -3   6      952.54     1067.52     22.36 o 
  -2  -3   6      605.56      543.12     15.71 o 
  -1  -3   6     3538.00     3121.35     43.38 o 
   0  -3   6     2872.30     2649.91     47.34 o 
   1  -3   6      329.82      393.46     13.17 o 
   2  -3   6     6121.47     5595.01    107.47 o 
   3  -3   6       65.85       24.25      6.73 o 
   4  -3   6      713.21      735.45     23.05 o 
   5  -3   6      678.56      634.02     33.47 o 
   6  -3   6      777.05      714.30     27.48 o 
   7  -3   6      128.22      105.49     32.25 o 
   8  -3   6        3.18       21.03     16.42 o 
   9  -3   6        5.26       41.97     26.19 o 
  10  -3   6        6.38      -14.74     22.55 o 
  11  -3   6       15.87       20.26     43.43 o 
 -12  -2   6       17.03       15.79     42.43 o 
 -11  -2   6      707.63      685.62     52.26 o 
 -10  -2   6      109.96       88.52     31.10 o 
  -9  -2   6      751.40      715.15     21.18 o 
  -8  -2   6      515.80      571.36     38.42 o 
  -7  -2   6     1230.26     1154.18     42.29 o 
  -6  -2   6      659.30      662.02     59.03 o 
  -5  -2   6      240.87      194.79     16.14 o 
  -4  -2   6     4710.48     4142.75     63.87 o 
  -3  -2   6     1229.11     1408.85     24.94 o 
  -2  -2   6     4463.88     4579.84     62.51 o 
  -1  -2   6     6504.72     6502.79     86.67 o 
   0  -2   6        2.24        1.52      3.98 o 
   1  -2   6       60.19       68.17      7.11 o 
   2  -2   6        9.90        1.74      4.52 o 
   3  -2   6       42.43       65.38      8.41 o 
   4  -2   6       62.90       53.42      7.47 o 
   5  -2   6       43.95       24.04      7.82 o 
   6  -2   6     2306.35     2325.47     50.92 o 
   7  -2   6     1741.23     1748.47     64.71 o 
   8  -2   6      303.90      296.53     31.03 o 
   9  -2   6     1268.52     1429.87     79.57 o 
  10  -2   6      718.88      733.88     93.92 o 
  11  -2   6      169.56      127.53     58.47 o 
 -13  -1   6      108.43      137.20     62.00 o 
 -12  -1   6       14.00        4.40     27.61 o 
 -11  -1   6      421.37      560.23     47.58 o 
 -10  -1   6      182.28      174.77     14.19 o 
  -9  -1   6       18.99       26.65      8.15 o 
  -8  -1   6       12.46        7.66     11.31 o 
  -7  -1   6       64.62       60.88     13.41 o 
  -6  -1   6      281.16      276.79     20.06 o 
  -5  -1   6       32.68       16.16      5.85 o 
  -4  -1   6     1660.59     1799.06     38.02 o 
  -3  -1   6      280.53      348.73     10.66 o 
  -2  -1   6     1510.57     1225.48     29.52 o 
  -1  -1   6     6804.57     6596.41    125.59 o 
   0  -1   6     1162.41     1050.11     19.48 o 
   1  -1   6     1572.23     1722.80     26.92 o 
   2  -1   6     5966.25     5508.33     77.54 o 
   3  -1   6      522.54      344.89     23.11 o 
   4  -1   6      167.65      161.19     11.11 o 
   5  -1   6      284.80      271.19     16.06 o 
   6  -1   6      676.15      679.14     25.37 o 
   7  -1   6       21.73       12.02     12.54 o 
   8  -1   6       58.02       51.75     18.72 o 
   9  -1   6      142.54      120.47     48.65 o 
  10  -1   6      125.54      155.92     55.09 o 
  11  -1   6      119.21       61.08     52.64 o 
 -13   0   6      106.02       72.44     48.96 o 
 -12   0   6       71.86       69.22     30.70 o 
 -11   0   6      208.22      227.32     33.08 o 
 -10   0   6       26.76       21.05      8.65 o 
  -9   0   6      137.16      141.85     20.69 o 
  -8   0   6     1387.56     1536.80     57.78 o 
  -7   0   6      562.47      506.13     27.48 o 
  -6   0   6     1476.26     1519.39     45.74 o 
  -5   0   6     1828.74     1545.22     44.36 o 
  -4   0   6     2470.17     2350.60     39.41 o 
  -3   0   6      130.70      124.88      8.33 o 
  -2   0   6     2768.81     2737.22     62.90 o 
  -1   0   6        8.37       31.06      5.46 o 
   0   0   6      578.93      536.88     13.11 o 
   1   0   6       12.76        3.64      4.32 o 
   2   0   6     1164.17     1048.19     22.51 o 
   3   0   6     1505.06     1538.73     27.78 o 
   4   0   6      707.37      684.41     22.61 o 
   5   0   6      694.45      754.96     24.66 o 
   6   0   6     2433.19     2360.26     59.06 o 
   7   0   6        8.90        9.25     12.08 o 
   8   0   6     1748.12     1700.92     55.82 o 
   9   0   6     1048.69     1057.24    102.82 o 
  10   0   6      580.94      583.02     88.09 o 
  11   0   6        9.58       11.82     47.42 o 
 -13   1   6       17.02       17.62     30.75 o 
 -12   1   6      663.04      810.19     67.42 o 
 -11   1   6     2267.25     2258.03     82.66 o 
 -10   1   6        6.34        7.43      7.58 o 
  -9   1   6       25.46       34.04     14.41 o 
  -8   1   6     1739.41     1805.06     52.47 o 
  -7   1   6       16.05       22.77     17.10 o 
  -6   1   6      154.83      188.24     16.42 o 
  -5   1   6     2558.85     2696.92     55.07 o 
  -4   1   6      270.01      292.95     11.20 o 
  -3   1   6     4365.03     4790.49     54.44 o 
  -2   1   6     5949.44     5631.19     68.38 o 
  -1   1   6     6699.69     6524.64     76.47 o 
   0   1   6     1384.66     1372.85     27.68 o 
   1   1   6      549.61      550.03     16.24 o 
   2   1   6     4943.77     4662.13     63.22 o 
   3   1   6     3775.83     3574.99     52.12 o 
   4   1   6      172.02      150.64     11.49 o 
   5   1   6      508.84      539.10     20.29 o 
   6   1   6       14.64      -10.13     10.13 o 
   7   1   6       28.81       31.37     14.89 o 
   8   1   6      300.67      251.76     54.82 o 
   9   1   6      236.39      247.08     56.02 o 
  10   1   6      703.48      535.76     85.02 o 
 -13   2   6       42.27        5.21     34.07 o 
 -12   2   6        1.71      -18.14     18.14 o 
 -11   2   6      426.10      472.63     63.31 o 
 -10   2   6        3.97       -6.89     13.65 o 
  -9   2   6      223.48      206.00     22.46 o 
  -8   2   6     4666.05     4429.50     90.61 o 
  -7   2   6      282.72      272.38     20.74 o 
  -6   2   6      192.43      230.46     31.31 o 
  -5   2   6     5029.33     5127.67     67.87 o 
  -4   2   6      313.51      281.87     11.35 o 
  -3   2   6     2985.50     3462.17     42.36 o 
  -2   2   6     1529.05     1731.78     40.84 o 
  -1   2   6     5491.87     5637.89     62.18 o 
   0   2   6      502.04      560.13      9.54 o 
   1   2   6      662.70      663.99     16.08 o 
   2   2   6      620.89      584.12     16.63 o 
   3   2   6     1642.53     1536.13     27.50 o 
   4   2   6      212.32      179.32     12.91 o 
   5   2   6     2266.58     2334.61     42.92 o 
   6   2   6     2710.14     2899.11     69.93 o 
   7   2   6       76.47       76.09     19.78 o 
   8   2   6      128.59       88.22     40.13 o 
   9   2   6      146.00      137.94     37.31 o 
  10   2   6      128.53      226.05     94.84 o 
 -14   3   6        4.79      -17.80     47.73 o 
 -13   3   6      539.30      435.92    123.62 o 
 -12   3   6     1744.41     1734.48     86.61 o 
 -11   3   6      215.49      230.55     28.57 o 
 -10   3   6      343.22      360.32     17.22 o 
  -9   3   6      508.22      481.64     31.06 o 
  -8   3   6        3.83       -0.67      8.73 o 
  -7   3   6       22.55       41.95     20.74 o 
  -6   3   6      353.03      317.29     19.47 o 
  -5   3   6      621.38      683.79     18.52 o 
  -4   3   6       63.61       51.55      6.29 o 
  -3   3   6      749.04      974.35     19.87 o 
  -2   3   6    43334.34    46078.58    474.12 o 
  -1   3   6    25642.40    27191.44    313.64 o 
   0   3   6      219.25      316.66     11.59 o 
   1   3   6     7741.10     8322.49     94.00 o 
   2   3   6     2736.15     2643.20     34.39 o 
   3   3   6     1064.23     1019.35     26.35 o 
   4   3   6      271.05      303.38     15.95 o 
   5   3   6       37.37       32.74     12.92 o 
   6   3   6       10.24        9.22     11.75 o 
   7   3   6       68.36       49.99     19.44 o 
   8   3   6       10.92       10.96     27.42 o 
   9   3   6      275.28      358.69     88.40 o 
  10   3   6       43.57       21.33     35.28 o 
 -14   4   6       51.56        8.59     49.57 o 
 -13   4   6       15.34       18.65     24.06 o 
 -12   4   6      892.91      960.43     80.04 o 
 -11   4   6      102.11      104.85     23.05 o 
 -10   4   6      173.97      144.02     13.37 o 
  -9   4   6     2477.24     2620.09     46.07 o 
  -8   4   6     3730.64     3829.89     84.40 o 
  -7   4   6     1366.35     1328.87     49.21 o 
  -6   4   6     3261.39     3224.55     85.41 o 
  -5   4   6     1820.24     1710.25     32.51 o 
  -4   4   6      606.01      541.01     13.54 o 
  -3   4   6     1433.85     1507.17     27.63 o 
  -2   4   6     2794.11     2822.95     41.01 o 
  -1   4   6        0.09        4.21      2.77 o 
   0   4   6      192.33      203.36      8.91 o 
   1   4   6     1426.64     1419.71     33.83 o 
   2   4   6     1372.70     1475.30     29.34 o 
   3   4   6     3398.65     3344.91     51.49 o 
   4   4   6       70.94       83.73     10.77 o 
   5   4   6     3179.78     3209.04     73.27 o 
   6   4   6     4245.60     4472.67    110.09 o 
   7   4   6      536.69      557.53     53.37 o 
   8   4   6       69.21       46.61     43.43 o 
   9   4   6      473.82      499.80     61.06 o 
  10   4   6      117.16      139.43     69.67 o 
 -14   5   6      128.93       88.70     56.17 o 
 -13   5   6      709.74      785.78     57.19 o 
 -12   5   6      396.54      481.59     75.57 o 
 -11   5   6       17.97       16.70      8.39 o 
 -10   5   6      212.15      193.74     18.12 o 
  -9   5   6       84.70      102.03      9.04 o 
  -8   5   6      127.25      131.47      9.37 o 
  -7   5   6      316.26      378.07     31.56 o 
  -6   5   6     1034.24     1103.86     38.55 o 
  -5   5   6     1372.46     1413.21     29.61 o 
  -4   5   6     1544.53     1611.31     34.46 o 
  -3   5   6     8097.95     8281.62     98.90 o 
  -2   5   6     7641.46     7600.72     73.79 o 
  -1   5   6    14472.34    14727.36    150.13 o 
   0   5   6      976.85     1058.00     21.78 o 
   1   5   6    13585.30    14551.44    178.56 o 
   2   5   6     1283.61     1149.38     26.64 o 
   3   5   6      331.31      298.50     18.08 o 
   4   5   6       26.81       23.42      9.27 o 
   5   5   6       34.26        4.60     14.31 o 
   6   5   6       13.48        9.06     16.19 o 
   7   5   6      253.19      233.53     40.91 o 
   8   5   6        2.07       47.58     46.19 o 
   9   5   6      335.55      304.48     77.65 o 
 -14   6   6        9.07       13.53     39.98 o 
 -13   6   6      305.60      346.19     42.41 o 
 -12   6   6      127.46       98.32     26.70 o 
 -11   6   6      250.09      243.64     15.03 o 
 -10   6   6      318.40      368.89     25.05 o 
  -9   6   6     6939.93     7081.46    100.32 o 
  -8   6   6      289.12      272.00     12.58 o 
  -7   6   6        5.10        5.70      4.54 o 
  -6   6   6     2250.48     2271.60     44.27 o 
  -5   6   6     5798.70     5683.58     93.32 o 
  -4   6   6       78.78       73.74      4.86 o 
  -3   6   6        7.95       12.12      3.25 o 
  -2   6   6        5.04        3.67      3.77 o 
  -1   6   6     1536.01     1608.19     27.91 o 
   0   6   6     2558.78     2668.39     51.44 o 
   1   6   6      208.35      182.62     13.72 o 
   2   6   6     5721.02     5770.57     84.30 o 
   3   6   6      919.68      922.55     29.26 o 
   4   6   6      843.62      907.00     51.46 o 
   5   6   6     1370.14     1457.49    107.89 o 
   6   6   6     2189.70     2135.07     93.02 o 
   7   6   6        6.00      -20.56     36.83 o 
   8   6   6      756.69      794.96    107.43 o 
   9   6   6      288.58      345.30     87.48 o 
 -14   7   6      296.48      215.01     48.32 o 
 -13   7   6     1248.95     1203.47     66.93 o 
 -12   7   6      153.53      113.39     37.88 o 
 -11   7   6       26.53       53.24     13.15 o 
 -10   7   6      192.26      222.24     14.84 o 
  -9   7   6       41.40       46.69      9.03 o 
  -8   7   6       35.97       27.49     10.28 o 
  -7   7   6       11.73       15.49      6.49 o 
  -6   7   6     1766.74     1654.92     29.47 o 
  -5   7   6     9236.44     9393.83    108.08 o 
  -4   7   6     7897.65     8059.93    111.56 o 
  -3   7   6      266.57      194.89     11.76 o 
  -2   7   6     3212.52     2946.75     45.74 o 
  -1   7   6      550.43      479.70     17.89 o 
   0   7   6      177.26      183.04     13.43 o 
   1   7   6     5652.18     5632.52     83.00 o 
   2   7   6     4146.73     4135.73     68.45 o 
   3   7   6      637.85      658.40     26.72 o 
   4   7   6      898.82      835.63     43.21 o 
   5   7   6      208.47      196.53     34.17 o 
   6   7   6      307.34      143.49     54.94 o 
   7   7   6        0.13      -33.46     33.46 o 
   8   7   6      652.01      723.60    106.51 o 
 -14   8   6       34.91       -8.68     33.74 o 
 -13   8   6      720.92      806.18     61.49 o 
 -12   8   6       15.69       -4.38     11.86 o 
 -11   8   6      641.65      698.36     34.78 o 
 -10   8   6      841.47      863.97     31.67 o 
  -9   8   6     3595.51     3776.51     69.74 o 
  -8   8   6      460.84      466.06     20.74 o 
  -7   8   6      235.72      233.64     17.26 o 
  -6   8   6     1606.95     1460.03     34.00 o 
  -5   8   6     3383.30     3111.28     51.77 o 
  -4   8   6     3341.39     3422.71     55.80 o 
  -3   8   6       31.76       27.28      7.54 o 
  -2   8   6      326.22      351.25     17.19 o 
  -1   8   6      488.61      498.32     21.19 o 
   0   8   6       15.92       15.92      8.40 o 
   1   8   6     2640.03     2490.36     66.32 o 
   2   8   6       57.90       93.62     13.10 o 
   3   8   6       64.01       46.45     17.19 o 
   4   8   6      201.06      294.14     38.48 o 
   5   8   6     1327.33     1509.51    124.62 o 
   6   8   6      334.27      270.56     67.07 o 
   7   8   6       70.35       98.37     55.56 o 
   8   8   6       76.92       46.81     57.09 o 
 -14   9   6      334.98      248.93     73.51 o 
 -13   9   6      267.79      336.63     52.54 o 
 -12   9   6      118.94      105.64     26.89 o 
 -11   9   6        4.80        5.10     13.48 o 
 -10   9   6       12.21        8.78     10.49 o 
  -9   9   6       48.59       46.98     11.31 o 
  -8   9   6       85.00       75.55     13.81 o 
  -7   9   6      171.74      165.35     14.47 o 
  -6   9   6      313.60      274.24     15.35 o 
  -5   9   6    12475.58    12759.03    163.11 o 
  -4   9   6      583.95      580.88     34.42 o 
  -3   9   6     1911.08     1789.68     39.25 o 
  -2   9   6     5128.88     5017.13     79.63 o 
  -1   9   6     2400.00     2408.71     54.93 o 
   0   9   6     1053.24     1024.55     32.88 o 
   1   9   6      312.50      267.18     21.15 o 
   2   9   6      442.00      506.50     31.76 o 
   3   9   6       45.41       27.35     18.05 o 
   4   9   6      131.69      154.17     31.98 o 
   5   9   6        5.48        5.83     33.92 o 
   6   9   6      210.92      226.21     65.22 o 
   7   9   6       21.98        3.99     46.96 o 
 -14  10   6        0.11       14.73     51.57 o 
 -13  10   6      534.49      580.36     66.73 o 
 -12  10   6      531.41      551.82     32.80 o 
 -11  10   6      100.32       79.20     17.46 o 
 -10  10   6      254.04      308.63     20.96 o 
  -9  10   6     1334.50     1372.07     49.53 o 
  -8  10   6     1101.83     1064.23     34.45 o 
  -7  10   6      170.78      149.23     14.50 o 
  -6  10   6     3459.20     3334.59     59.24 o 
  -5  10   6     1226.70     1229.63     32.22 o 
  -4  10   6       73.17       57.47     10.14 o 
  -3  10   6      766.08      757.14     26.82 o 
  -2  10   6     1678.19     1669.17     51.91 o 
  -1  10   6       17.48       17.73     10.12 o 
   0  10   6      109.09       74.98     13.44 o 
   1  10   6      788.45      817.57     41.69 o 
   2  10   6      810.38      943.41     52.46 o 
   3  10   6        1.33        9.86     17.17 o 
   4  10   6      132.16       53.71     42.82 o 
   5  10   6      673.33      963.47    110.50 o 
   6  10   6      164.25      150.55     62.46 o 
   7  10   6       23.34       84.56     58.47 o 
 -14  11   6        5.87       22.71     51.10 o 
 -13  11   6      234.38      268.93     52.42 o 
 -12  11   6       22.90       42.79     19.96 o 
 -11  11   6       67.93       51.64     17.11 o 
 -10  11   6       33.89        7.09     15.80 o 
  -9  11   6       28.78       27.67     11.16 o 
  -8  11   6       11.27        8.33     10.00 o 
  -7  11   6      140.65      161.56     18.70 o 
  -6  11   6     1877.37     1972.05     57.89 o 
  -5  11   6      697.69      661.54     25.45 o 
  -4  11   6     1032.76      981.12     30.95 o 
  -3  11   6     6947.70     6679.25    123.54 o 
  -2  11   6     5321.71     5469.34     90.70 o 
  -1  11   6      768.10      817.30     31.99 o 
   0  11   6        4.20       20.91     11.70 o 
   1  11   6        7.82       18.06     13.99 o 
   2  11   6      306.03      295.03     36.70 o 
   3  11   6        4.98      -24.09     32.07 o 
   4  11   6       59.24       76.58     47.73 o 
   5  11   6      449.69      285.45     73.05 o 
   6  11   6      516.27      508.13     95.61 o 
 -13  12   6      318.58      389.71     66.22 o 
 -12  12   6      813.84      734.12     39.76 o 
 -11  12   6      313.45      346.52     34.36 o 
 -10  12   6     1327.27     1417.27     54.01 o 
  -9  12   6      268.38      318.42     28.26 o 
  -8  12   6      435.37      431.57     24.71 o 
  -7  12   6      217.32      264.30     29.33 o 
  -6  12   6      900.96      819.39     29.68 o 
  -5  12   6      101.73       79.56     12.95 o 
  -4  12   6       91.86       97.44     13.82 o 
  -3  12   6      467.95      474.83     25.26 o 
  -2  12   6     1170.85     1155.87     39.95 o 
  -1  12   6      775.08      716.11     31.70 o 
   0  12   6     2187.94     2241.06     75.80 o 
   1  12   6     1137.15     1279.31     64.42 o 
   2  12   6      169.62      140.88     27.23 o 
   3  12   6      387.67      434.93     83.49 o 
   4  12   6      704.92      648.86     97.91 o 
   5  12   6      247.28      235.11     72.90 o 
   6  12   6      201.01      211.94     73.36 o 
 -13  13   6      265.33      275.23     29.69 o 
 -12  13   6        7.99       -4.30     16.64 o 
 -11  13   6        4.97       26.73     19.04 o 
 -10  13   6        7.15       -6.70     16.25 o 
  -9  13   6      182.04      178.84     36.31 o 
  -8  13   6       49.81       26.26     14.99 o 
  -7  13   6      320.44      312.00     23.37 o 
  -6  13   6     1079.22     1060.00     42.88 o 
  -5  13   6      908.58      901.37     39.07 o 
  -4  13   6       81.38       73.32     14.30 o 
  -3  13   6     2831.12     2878.41     62.53 o 
  -2  13   6     1905.67     1895.78     50.30 o 
  -1  13   6      492.91      425.54     40.40 o 
   0  13   6        3.02        5.65     17.56 o 
   1  13   6        6.88       37.86     20.93 o 
   2  13   6       42.39       21.17     21.91 o 
   3  13   6       44.15       69.88     32.27 o 
   4  13   6        1.77       30.69     47.42 o 
   5  13   6      291.78      292.20     83.18 o 
 -13  14   6     2229.71     2311.38     89.01 o 
 -12  14   6       73.18      125.77     26.60 o 
 -11  14   6      375.87      378.95     35.24 o 
 -10  14   6      867.57      837.17    104.13 o 
  -9  14   6      852.92      868.79     51.19 o 
  -8  14   6       42.09       39.61     17.08 o 
  -7  14   6        3.57       15.94     13.93 o 
  -6  14   6       36.28       28.32     14.50 o 
  -5  14   6        2.05        3.38     11.11 o 
  -4  14   6      281.59      273.96     25.66 o 
  -3  14   6      406.55      396.05     26.47 o 
  -2  14   6      438.54      514.85     48.30 o 
  -1  14   6      409.77      429.80     38.19 o 
   0  14   6      116.73      104.19     25.31 o 
   1  14   6      689.59      774.28     51.97 o 
   2  14   6       61.76        2.55     25.43 o 
   3  14   6       60.85       74.61     34.02 o 
   4  14   6      331.04      343.79     53.13 o 
 -12  15   6       70.22       78.12     29.01 o 
 -11  15   6       95.04       74.78     29.31 o 
 -10  15   6      219.64      259.36     29.04 o 
  -9  15   6      464.88      444.96     35.13 o 
  -8  15   6       98.12       88.39     21.62 o 
  -7  15   6      827.62      911.12     41.78 o 
  -6  15   6      628.34      736.64     38.47 o 
  -5  15   6     1431.90     1370.89     53.56 o 
  -4  15   6       24.99       10.70     17.22 o 
  -3  15   6     1137.45     1242.01     56.59 o 
  -2  15   6      341.53      387.84     36.84 o 
  -1  15   6      683.00      723.01     63.71 o 
   0  15   6      209.23      223.70     68.82 o 
   1  15   6      498.32      533.19     47.33 o 
   2  15   6      132.52       50.27     31.35 o 
   3  15   6      229.84      228.86     46.43 o 
 -12  16   6     1181.22     1437.23     75.35 o 
 -11  16   6       95.74       58.78     28.24 o 
 -10  16   6      266.44      230.48     29.52 o 
  -9  16   6      652.62      641.92     42.44 o 
  -8  16   6        3.73       16.62     17.70 o 
  -7  16   6      125.96      129.83     25.01 o 
  -6  16   6       71.14       55.32     20.46 o 
  -5  16   6      787.77      798.81     47.41 o 
  -4  16   6      315.47      262.33     32.02 o 
  -3  16   6      228.75      312.36     35.05 o 
  -2  16   6      171.71      165.67     28.49 o 
  -1  16   6       14.73       21.85     21.45 o 
   0  16   6       89.62       15.65     31.62 o 
   1  16   6      752.78      843.09     57.96 o 
   2  16   6      984.55     1176.91     82.80 o 
 -11  17   6      112.62      100.98     33.30 o 
 -10  17   6       35.73       21.83     22.68 o 
  -9  17   6      274.68      270.36     42.55 o 
  -8  17   6       13.08        1.28     19.20 o 
  -7  17   6       37.27       19.78     20.71 o 
  -6  17   6      743.00      843.17     49.82 o 
  -5  17   6      555.73      524.09     42.22 o 
  -4  17   6        4.91        7.04     19.20 o 
  -3  17   6      395.62      437.06     44.42 o 
  -2  17   6      159.21      169.00     39.17 o 
  -1  17   6       30.01       35.00     23.78 o 
   0  17   6       65.47       31.22     27.25 o 
   1  17   6      237.30      201.46     43.01 o 
 -10  18   6     1981.26     2253.26     89.40 o 
  -9  18   6       99.97      115.17     31.31 o 
  -8  18   6        5.11       14.03     21.37 o 
  -7  18   6      244.55      108.45     41.00 o 
  -6  18   6       30.79       15.07     20.89 o 
  -5  18   6      246.73      250.37     34.51 o 
  -4  18   6        2.50       -4.94     20.35 o 
  -3  18   6      217.49      216.69     33.64 o 
  -2  18   6       17.42       24.84     25.69 o 
  -1  18   6        0.12       18.60     25.45 o 
   0  18   6      478.70      545.72     51.52 o 
  -9  19   6      219.81      239.56     39.92 o 
  -8  19   6       42.79       34.45     27.46 o 
  -7  19   6       85.48       89.36     43.04 o 
  -6  19   6      330.52      352.26     39.48 o 
  -5  19   6      702.71      656.31     81.16 o 
  -4  19   6       40.63       -0.54     28.89 o 
  -3  19   6      190.08      177.21     34.36 o 
  -2  19   6       52.74       70.80     29.13 o 
  -1  19   6       36.84       37.45     57.40 o 
  -8  20   6      427.47      414.52     93.00 o 
  -7  20   6      180.73      130.91     61.08 o 
  -6  20   6        0.86      -22.38     25.99 o 
  -5  20   6       38.41       32.69     26.15 o 
  -4  20   6       13.92       17.50     36.51 o 
   1 -20   7       85.66       63.23     56.02 o 
   2 -20   7      343.79      396.15     87.09 o 
   3 -20   7       72.28       68.65     32.22 o 
   4 -20   7        8.63        6.36     28.54 o 
   5 -20   7       63.83       80.57     61.23 o 
  -1 -19   7        0.50       -9.52     31.31 o 
   0 -19   7      734.11      555.71     70.83 o 
   1 -19   7        8.73       41.37     28.21 o 
   2 -19   7        6.52       24.32     27.91 o 
   3 -19   7       77.33       62.81     29.74 o 
   4 -19   7       75.54       37.03     29.10 o 
   5 -19   7      386.15      408.30     50.84 o 
   6 -19   7      515.12      600.33     94.23 o 
   7 -19   7       41.66       32.67     27.03 o 
  -3 -18   7      189.72      100.83     36.06 o 
  -2 -18   7      188.15      234.65     45.43 o 
  -1 -18   7     1680.32     1918.35    101.14 o 
   0 -18   7     1466.03     1352.50     93.62 o 
   1 -18   7      364.82      404.95     45.01 o 
   2 -18   7      217.68      292.88     53.87 o 
   3 -18   7      179.34      101.31     32.04 o 
   4 -18   7       27.91       32.35     43.66 o 
   5 -18   7       32.91       45.96     27.94 o 
   6 -18   7        0.60      -20.60     21.70 o 
   7 -18   7       85.19       91.22     28.86 o 
   8 -18   7       33.33       30.02     28.21 o 
  -4 -17   7      164.21      227.59     40.52 o 
  -3 -17   7      370.48      326.58     45.58 o 
  -2 -17   7       13.71        7.21     27.62 o 
  -1 -17   7      242.67      268.72     44.81 o 
   0 -17   7      494.91      366.21     41.35 o 
   1 -17   7      962.43      928.40     59.29 o 
   2 -17   7      243.96      246.04     42.28 o 
   3 -17   7      321.03      390.50     53.56 o 
   4 -17   7        4.93        9.69     22.64 o 
   5 -17   7      320.86      342.35    107.66 o 
   6 -17   7      701.09      722.48     51.49 o 
   7 -17   7       22.46       39.02     27.50 o 
   8 -17   7      167.89      104.12     26.10 o 
   9 -17   7        3.95       25.14     23.65 o 
  -5 -16   7       98.92       87.17     30.08 o 
  -4 -16   7      238.86      269.95     40.52 o 
  -3 -16   7      375.78      373.54     46.04 o 
  -2 -16   7     3174.05     3370.66    235.73 o 
  -1 -16   7     2206.54     2333.76    104.22 o 
   0 -16   7      221.53      184.47     26.90 o 
   1 -16   7      815.43      829.02     45.06 o 
   2 -16   7      863.06      822.11     45.85 o 
   3 -16   7       85.31       86.97     21.83 o 
   4 -16   7        0.41      -12.63     15.40 o 
   5 -16   7       48.81       84.63     20.13 o 
   6 -16   7      258.98      274.06     29.58 o 
   7 -16   7      349.35      318.80     49.19 o 
   8 -16   7        1.88        4.78     19.43 o 
   9 -16   7      161.09      167.77     36.07 o 
  -6 -15   7      209.97      262.12     34.38 o 
  -5 -15   7      226.71      199.81     76.20 o 
  -4 -15   7        7.62        3.95     20.37 o 
  -3 -15   7        2.57        8.88     17.19 o 
  -2 -15   7      537.64      507.40     33.33 o 
  -1 -15   7      327.36      293.93     29.43 o 
   0 -15   7      130.24      141.43     20.68 o 
   1 -15   7     1457.95     1623.82     51.20 o 
   2 -15   7     1969.66     2025.45     57.86 o 
   3 -15   7      505.93      476.98     36.05 o 
   4 -15   7      611.74      603.08     35.66 o 
   5 -15   7      850.44      921.96     43.53 o 
   6 -15   7       27.68       52.65     18.88 o 
   7 -15   7      246.53      290.71     29.81 o 
   8 -15   7      328.87      332.51     48.38 o 
   9 -15   7      496.43      550.33     80.30 o 
  10 -15   7        2.16      -13.46     24.39 o 
  -7 -14   7       74.27      103.59     60.77 o 
  -6 -14   7      172.27      127.78     25.80 o 
  -5 -14   7      422.83      458.91     33.93 o 
  -4 -14   7      202.38      182.01     38.52 o 
  -3 -14   7      148.76      126.58     20.79 o 
  -2 -14   7      858.95      895.15     51.35 o 
  -1 -14   7       11.09       23.07     12.69 o 
   0 -14   7      985.92     1035.10     46.24 o 
   1 -14   7      433.16      499.40     29.72 o 
   2 -14   7     2035.34     2077.73     56.72 o 
   3 -14   7       81.96       47.63     13.81 o 
   4 -14   7      112.16      133.28     19.92 o 
   5 -14   7      138.09      179.94     22.93 o 
   6 -14   7        0.96        3.43     14.99 o 
   7 -14   7      142.33      162.36     26.56 o 
   8 -14   7      255.25      207.60     27.57 o 
   9 -14   7     1187.97     1308.86     70.54 o 
  10 -14   7      272.46      304.18     84.64 o 
  -7 -13   7      133.44      102.94     41.80 o 
  -6 -13   7       93.87      107.50     19.53 o 
  -5 -13   7      277.44      293.72     41.17 o 
  -4 -13   7        5.44       13.16     13.36 o 
  -3 -13   7      351.32      320.69     30.46 o 
  -2 -13   7      591.49      556.67     32.18 o 
  -1 -13   7      100.67      105.14     26.27 o 
   0 -13   7      242.52      255.54     20.54 o 
   1 -13   7      697.92      741.34     40.47 o 
   2 -13   7     1702.04     1720.49     76.70 o 
   3 -13   7       70.09       46.13     12.44 o 
   4 -13   7     1712.92     1602.24     39.90 o 
   5 -13   7     2123.99     2291.92     68.82 o 
   6 -13   7       44.60       39.54     15.67 o 
   7 -13   7      204.70      189.03     24.96 o 
   8 -13   7       86.08       54.21     23.83 o 
   9 -13   7      605.65      632.64     58.03 o 
  10 -13   7        0.10      -13.19     27.43 o 
  -8 -12   7       91.99      117.36     44.59 o 
  -7 -12   7       11.72       23.82     25.22 o 
  -6 -12   7      458.35      505.52     29.48 o 
  -5 -12   7     1822.85     1818.41     48.92 o 
  -4 -12   7     1283.27     1359.26     44.63 o 
  -3 -12   7        5.40       12.37     12.76 o 
  -2 -12   7      425.71      374.63     22.97 o 
  -1 -12   7       88.13       63.65     18.27 o 
   0 -12   7        1.46        8.20      9.49 o 
   1 -12   7     1357.77     1428.30     42.49 o 
   2 -12   7      353.04      378.75     24.71 o 
   3 -12   7      119.17      116.30     18.23 o 
   4 -12   7       20.93       21.08     11.36 o 
   5 -12   7        3.46        5.78     10.28 o 
   6 -12   7        7.32        4.66     11.62 o 
   7 -12   7      131.82      168.43     22.82 o 
   8 -12   7      351.01      273.64     34.52 o 
   9 -12   7      618.76      751.90     73.26 o 
  10 -12   7      726.29      696.00     89.01 o 
  11 -12   7      192.70      216.68     46.88 o 
  -9 -11   7      582.59      621.24    106.81 o 
  -8 -11   7      458.12      508.09     49.51 o 
  -7 -11   7      147.76      129.48     23.48 o 
  -6 -11   7      445.83      463.99     25.60 o 
  -5 -11   7        4.71       -5.30     10.96 o 
  -4 -11   7      236.17      291.92     20.37 o 
  -3 -11   7        4.53       -4.40     10.08 o 
  -2 -11   7       16.28        3.13      9.11 o 
  -1 -11   7      116.53       75.64     19.14 o 
   0 -11   7       37.91       45.70     10.48 o 
   1 -11   7      366.47      374.97     20.63 o 
   2 -11   7       66.10       79.42     12.33 o 
   3 -11   7      374.07      406.97     19.64 o 
   4 -11   7     1543.89     1494.25     49.54 o 
   5 -11   7      721.30      778.33     31.18 o 
   6 -11   7      581.82      558.75     36.97 o 
   7 -11   7      459.16      451.31     63.67 o 
   8 -11   7       29.19       40.92     20.48 o 
   9 -11   7       28.06       27.61     24.74 o 
  10 -11   7       41.96        3.56     28.83 o 
  11 -11   7       37.81       24.11     32.29 o 
  -9 -10   7       13.08        1.92     26.24 o 
  -8 -10   7        9.15       16.43     26.65 o 
  -7 -10   7        6.72       -1.79     21.27 o 
  -6 -10   7     1197.94     1217.60     39.70 o 
  -5 -10   7     2109.55     2157.95     54.22 o 
  -4 -10   7       13.37        7.55      9.72 o 
  -3 -10   7     3749.92     4036.04     71.05 o 
  -2 -10   7     3519.55     3694.88     65.87 o 
  -1 -10   7     1882.57     1831.17     45.06 o 
   0 -10   7      580.00      649.70     24.54 o 
   1 -10   7       31.48       41.79      9.71 o 
   2 -10   7      268.47      272.37     17.53 o 
   3 -10   7      115.02      112.46     12.10 o 
   4 -10   7       69.38       60.40     10.32 o 
   5 -10   7      257.24      271.69     18.12 o 
   6 -10   7      415.43      430.15     38.81 o 
   7 -10   7      753.91      701.09     37.33 o 
   8 -10   7       26.78       69.17     22.02 o 
   9 -10   7       30.40       31.80     26.59 o 
  10 -10   7      119.18       62.99     34.62 o 
  11 -10   7      959.89      944.02    122.77 o 
 -10  -9   7      236.47      221.15     75.05 o 
  -9  -9   7      410.75      466.27     58.11 o 
  -8  -9   7      202.14      153.52     47.92 o 
  -7  -9   7       85.21       73.67     12.47 o 
  -6  -9   7     1834.59     1818.34     46.75 o 
  -5  -9   7      152.47      113.77     27.73 o 
  -4  -9   7        6.95       -0.38      8.48 o 
  -3  -9   7      364.84      389.97     25.55 o 
  -2  -9   7      553.72      528.18     22.07 o 
  -1  -9   7        3.60       -2.88      7.39 o 
   0  -9   7       22.55       16.96      7.16 o 
   1  -9   7     1432.06     1440.47     33.89 o 
   2  -9   7     1285.99     1213.67     28.32 o 
   3  -9   7        0.07        3.14      6.53 o 
   4  -9   7      276.52      246.44     16.15 o 
   5  -9   7     1893.65     1752.75     62.37 o 
   6  -9   7        2.90       -8.85      8.85 o 
   7  -9   7      307.92      333.97     33.96 o 
   8  -9   7      109.94      108.82     23.87 o 
   9  -9   7       22.99       14.35     24.45 o 
  10  -9   7        7.47       31.38     27.65 o 
  11  -9   7      153.27      104.57     38.84 o 
 -10  -8   7        2.74       33.42     31.75 o 
  -9  -8   7      122.05       96.66     33.38 o 
  -8  -8   7       35.25       14.08     20.26 o 
  -7  -8   7      331.40      348.32     36.68 o 
  -6  -8   7     1626.23     1697.29     49.93 o 
  -5  -8   7      173.02      162.72     15.19 o 
  -4  -8   7     1248.85     1273.84     41.89 o 
  -3  -8   7     4809.50     4910.75     91.43 o 
  -2  -8   7     1411.09     1391.14     33.94 o 
  -1  -8   7      873.85      817.07     25.89 o 
   0  -8   7        1.72       11.03      6.32 o 
   1  -8   7        9.84       12.02      6.75 o 
   2  -8   7      135.56      130.56     10.66 o 
   3  -8   7      271.94      260.28     14.64 o 
   4  -8   7      328.25      317.03     20.08 o 
   5  -8   7     1248.32     1197.87     46.86 o 
   6  -8   7      145.92      134.88     18.46 o 
   7  -8   7     1363.33     1255.07     45.32 o 
   8  -8   7      423.83      487.66     40.16 o 
   9  -8   7       18.08       13.73     24.73 o 
  10  -8   7       23.10       28.55     43.28 o 
  11  -8   7      513.01      410.10     58.95 o 
 -11  -7   7       22.30       12.12     48.04 o 
 -10  -7   7      549.03      414.55    123.00 o 
  -9  -7   7      153.37      173.67     31.22 o 
  -8  -7   7       44.84       51.82     21.65 o 
  -7  -7   7      480.53      439.59     38.05 o 
  -6  -7   7        1.55        6.67     14.74 o 
  -5  -7   7       30.45       14.93     13.78 o 
  -4  -7   7       34.99       74.40     15.47 o 
  -3  -7   7     1364.96     1493.75     42.37 o 
  -2  -7   7     1174.15     1168.79     37.85 o 
  -1  -7   7      229.34      362.04     13.33 o 
   0  -7   7     2873.61     2519.70     58.98 o 
   1  -7   7     4363.92     3921.34     74.15 o 
   2  -7   7     2441.11     2426.70     46.21 o 
   3  -7   7      699.03      787.35     25.39 o 
   4  -7   7     1528.29     1485.27     36.96 o 
   5  -7   7      620.82      584.36     38.58 o 
   6  -7   7       70.38       92.59     13.62 o 
   7  -7   7      192.17      197.08     21.61 o 
   8  -7   7       53.66       38.18     15.66 o 
   9  -7   7       10.81       -7.14     21.97 o 
  10  -7   7       43.65       -0.22     44.81 o 
  11  -7   7      227.94      208.03     47.03 o 
 -11  -6   7       46.88       96.84     57.40 o 
 -10  -6   7      173.30      133.70     36.32 o 
  -9  -6   7      319.82      273.34     35.84 o 
  -8  -6   7       16.10        9.30     16.83 o 
  -7  -6   7      458.42      421.26     35.62 o 
  -6  -6   7      158.96      169.02     23.63 o 
  -5  -6   7      804.11      822.03     40.38 o 
  -4  -6   7      656.46      677.46     43.29 o 
  -3  -6   7      933.69      860.58     30.01 o 
  -2  -6   7      770.48      637.55     25.39 o 
  -1  -6   7     2436.02     2749.18     49.89 o 
   0  -6   7      449.17      419.16     15.96 o 
   1  -6   7     1473.84     1382.20     31.83 o 
   2  -6   7       98.86       92.97      9.97 o 
   3  -6   7       61.83       64.17      9.48 o 
   4  -6   7      973.11      911.58     27.94 o 
   5  -6   7      160.36      183.83     28.80 o 
   6  -6   7      211.59      182.35     17.14 o 
   7  -6   7      527.38      599.59     32.71 o 
   8  -6   7      964.61     1093.24     63.68 o 
   9  -6   7      410.56      425.42     51.29 o 
  10  -6   7      200.13      220.38     46.65 o 
  11  -6   7      467.43      526.17    127.69 o 
 -11  -5   7        5.21       22.73     30.15 o 
 -10  -5   7      202.31      189.88     33.16 o 
  -9  -5   7      340.45      374.18     38.94 o 
  -8  -5   7       54.36       23.70     26.57 o 
  -7  -5   7       90.47       78.12     19.37 o 
  -6  -5   7      279.34      255.57     26.61 o 
  -5  -5   7        5.79        1.35     11.24 o 
  -4  -5   7        3.55       10.06     10.03 o 
  -3  -5   7      519.28      444.35     23.14 o 
  -2  -5   7     1918.57     1837.20     30.58 o 
  -1  -5   7     3275.36     3454.27     46.67 o 
   0  -5   7     1378.61     1202.91     28.84 o 
   1  -5   7      797.81      543.91     21.40 o 
   2  -5   7      344.34      256.06     13.56 o 
   3  -5   7      143.34      150.93     12.27 o 
   4  -5   7     5569.10     5350.36     83.94 o 
   5  -5   7       40.09       26.47     10.86 o 
   6  -5   7      109.40      119.54     14.75 o 
   7  -5   7       61.29       64.93     15.37 o 
   8  -5   7       59.48       57.72     18.42 o 
   9  -5   7        2.77       26.97     25.91 o 
  10  -5   7      124.20      101.15     33.52 o 
  11  -5   7      332.91      409.96     59.64 o 
 -12  -4   7       30.01       -9.36     47.42 o 
 -11  -4   7       82.83      151.38     37.85 o 
 -10  -4   7     1073.95     1036.51     60.21 o 
  -9  -4   7     1505.48     1423.96     75.73 o 
  -8  -4   7        2.02        7.57     14.34 o 
  -7  -4   7       28.73       25.53     14.64 o 
  -6  -4   7      930.62      942.06     42.03 o 
  -5  -4   7      141.67      102.82     14.39 o 
  -4  -4   7      957.32      848.88     25.25 o 
  -3  -4   7      984.04      940.74     22.40 o 
  -2  -4   7     1693.89     1385.00     24.49 o 
  -1  -4   7     3290.25     3314.57     43.90 o 
   0  -4   7      329.28      353.20     32.18 o 
   1  -4   7       14.05        6.49      4.76 o 
   2  -4   7        9.84        5.07      5.72 o 
   3  -4   7        2.36        3.92      6.97 o 
   4  -4   7     3040.37     2906.56     54.03 o 
   5  -4   7      323.34      323.79     19.36 o 
   6  -4   7      131.24      134.66     15.53 o 
   7  -4   7      760.38      809.84     36.86 o 
   8  -4   7      733.52      788.64     45.46 o 
   9  -4   7      115.06      139.06     35.33 o 
  10  -4   7      408.47      340.07     52.09 o 
  11  -4   7      625.69      474.22     84.87 o 
 -12  -3   7      147.29       29.93     50.18 o 
 -11  -3   7       25.79       41.16     26.77 o 
 -10  -3   7      786.68      746.64     71.40 o 
  -9  -3   7      738.48      683.70     58.20 o 
  -8  -3   7        0.20        0.45     13.07 o 
  -7  -3   7       76.10      106.43     19.01 o 
  -6  -3   7      191.46      161.43     22.31 o 
  -5  -3   7     1266.36     1390.49     52.34 o 
  -4  -3   7        7.39        2.23      5.06 o 
  -3  -3   7     2995.12     2706.27     41.33 o 
  -2  -3   7       35.10       28.87      5.34 o 
  -1  -3   7       87.58       77.07      8.79 o 
   0  -3   7     1299.84     1000.80     28.80 o 
   1  -3   7     3304.57     2792.18     44.60 o 
   2  -3   7     3014.50     2992.50     49.76 o 
   3  -3   7      416.87      371.32     16.74 o 
   4  -3   7     2578.51     2630.95     74.84 o 
   5  -3   7      574.33      585.56     24.90 o 
   6  -3   7      126.09      121.56     14.46 o 
   7  -3   7       44.79       59.73     17.48 o 
   8  -3   7       74.33       49.88     19.08 o 
   9  -3   7       83.37       63.80     29.59 o 
  10  -3   7       70.53       37.47     49.34 o 
  11  -3   7       30.45       90.85     52.79 o 
 -12  -2   7        0.11      -12.05     25.61 o 
 -11  -2   7       50.30       39.28     23.15 o 
 -10  -2   7      606.38      563.80     44.27 o 
  -9  -2   7     1182.02     1229.04     56.05 o 
  -8  -2   7      475.01      456.39     30.64 o 
  -7  -2   7      785.67      728.57     42.51 o 
  -6  -2   7     5361.34     5302.32     97.80 o 
  -5  -2   7      813.58      853.91     29.30 o 
  -4  -2   7      220.26      227.22     17.78 o 
  -3  -2   7     2433.46     2236.70     31.97 o 
  -2  -2   7      128.00      104.51      6.38 o 
  -1  -2   7      585.72      548.78     22.80 o 
   0  -2   7       25.41       47.15      6.43 o 
   1  -2   7        3.03        3.28      3.16 o 
   2  -2   7     2816.93     2830.99     47.61 o 
   3  -2   7     1169.49     1079.56     24.64 o 
   4  -2   7     2915.11     2890.08     54.01 o 
   5  -2   7      304.86      269.91     18.17 o 
   6  -2   7      304.69      249.74     19.08 o 
   7  -2   7      695.52      730.29     46.97 o 
   8  -2   7     1355.17     1381.91     74.90 o 
   9  -2   7       94.58       74.53     31.36 o 
  10  -2   7        2.79       15.35     40.67 o 
  11  -2   7      448.75      301.72     74.59 o 
 -13  -1   7      530.06      397.94     84.56 o 
 -12  -1   7       20.94        7.40     35.37 o 
 -11  -1   7     1076.21      996.91     59.34 o 
 -10  -1   7     1202.55     1303.77     61.88 o 
  -9  -1   7        7.92        0.29     12.90 o 
  -8  -1   7       84.09      101.40     17.42 o 
  -7  -1   7       14.41       12.22     10.21 o 
  -6  -1   7      249.71      263.93     19.49 o 
  -5  -1   7      505.68      582.07     19.81 o 
  -4  -1   7     1040.07     1024.00     21.05 o 
  -3  -1   7     2831.70     2700.80     37.64 o 
  -2  -1   7     1289.29     1085.70     42.38 o 
  -1  -1   7       98.56      137.50      8.29 o 
   0  -1   7    30586.86    31444.71    334.36 o 
   1  -1   7     2970.63     2791.04     35.16 o 
   2  -1   7     1578.68     1663.46     30.28 o 
   3  -1   7     2860.55     2688.92     44.26 o 
   4  -1   7     1558.53     1496.78     36.70 o 
   5  -1   7       30.73       25.72      8.77 o 
   6  -1   7      168.82      181.72     17.47 o 
   7  -1   7        0.03       -7.47     12.90 o 
   8  -1   7      938.96      949.67     65.00 o 
   9  -1   7      390.85      447.21     76.12 o 
  10  -1   7        7.56       22.71     43.74 o 
  11  -1   7      597.65      525.93     93.62 o 
 -13   0   7       24.15       78.12     55.71 o 
 -12   0   7      148.95      177.26     38.95 o 
 -11   0   7       16.85       22.00     19.63 o 
 -10   0   7     1737.04     1590.11     56.67 o 
  -9   0   7       15.20        8.03     13.08 o 
  -8   0   7      279.26      246.91     23.04 o 
  -7   0   7     3307.18     3412.48     73.62 o 
  -6   0   7    11196.71    10926.61    168.68 o 
  -5   0   7     1653.09     1887.53     29.80 o 
  -4   0   7     3464.82     3635.51     50.96 o 
  -3   0   7     2770.22     2799.12     54.24 o 
  -2   0   7      569.03      416.79     15.80 o 
  -1   0   7      813.71      977.00     21.96 o 
   0   0   7      208.39      178.31      8.64 o 
   1   0   7      708.50      744.62     15.11 o 
   2   0   7      108.92       93.41      8.39 o 
   3   0   7     2690.92     2582.13     45.19 o 
   4   0   7     2059.45     2018.45     39.81 o 
   5   0   7     3515.58     3619.44     60.99 o 
   6   0   7      351.73      377.28     23.26 o 
   7   0   7     1628.74     1574.56     59.02 o 
   8   0   7     1178.97     1196.24     79.96 o 
   9   0   7      346.62      220.84     58.16 o 
  10   0   7        4.00       11.05     42.51 o 
 -13   1   7      298.10      319.83     76.43 o 
 -12   1   7        1.78        3.27     25.60 o 
 -11   1   7      910.47      933.48     65.17 o 
 -10   1   7      402.24      364.76     31.51 o 
  -9   1   7      429.05      376.01     29.55 o 
  -8   1   7        5.20        2.94      9.95 o 
  -7   1   7      302.09      269.46     33.01 o 
  -6   1   7        9.90        2.75      9.52 o 
  -5   1   7      818.12      978.39     22.17 o 
  -4   1   7     9864.23    10289.76    120.34 o 
  -3   1   7    15856.20    17265.58    213.22 o 
  -2   1   7      521.58      528.08     11.78 o 
  -1   1   7     8325.62     9149.12     97.57 o 
   0   1   7     5193.61     4836.50     62.54 o 
   1   1   7     7048.97     6846.92     84.56 o 
   2   1   7      527.72      539.53     17.38 o 
   3   1   7     2539.77     2465.48     43.26 o 
   4   1   7      796.37      852.04     23.68 o 
   5   1   7      244.62      246.04     15.63 o 
   6   1   7       17.40        3.87     11.50 o 
   7   1   7      162.70      184.26     22.92 o 
   8   1   7      419.92      459.97    112.26 o 
   9   1   7      245.33      267.34     62.00 o 
  10   1   7      154.27      163.75     62.00 o 
 -13   2   7      394.45      434.72     56.01 o 
 -12   2   7       10.84       31.69     19.83 o 
 -11   2   7     1590.34     1521.49    106.42 o 
 -10   2   7      943.93      910.04     44.14 o 
  -9   2   7       90.60       72.80     16.46 o 
  -8   2   7      331.09      385.05     26.20 o 
  -7   2   7     6232.53     5868.48    128.41 o 
  -6   2   7      691.74      706.09     40.29 o 
  -5   2   7      370.09      424.08     14.93 o 
  -4   2   7     8542.04     8958.54     97.17 o 
  -3   2   7     6295.46     6725.78     74.76 o 
  -2   2   7     1543.75     1606.23     24.49 o 
  -1   2   7      257.78      203.40      8.98 o 
   0   2   7     2417.11     2495.29     24.84 o 
   1   2   7     1120.36     1133.79     23.94 o 
   2   2   7     1038.00     1008.20     22.71 o 
   3   2   7     1004.76      995.25     24.30 o 
   4   2   7    11656.25    11724.24    134.93 o 
   5   2   7      655.82      675.40     23.91 o 
   6   2   7      199.55      215.34     26.03 o 
   7   2   7     1613.07     1658.94     63.06 o 
   8   2   7     1550.80     1683.77     85.69 o 
   9   2   7        4.85        5.06     39.59 o 
  10   2   7       19.87       84.56     52.64 o 
 -14   3   7      189.28      117.40     63.54 o 
 -13   3   7      579.50      546.57     60.22 o 
 -12   3   7        0.21        4.58     18.44 o 
 -11   3   7      676.23      535.79     40.80 o 
 -10   3   7      199.62      247.97     26.81 o 
  -9   3   7      150.79      166.55     20.78 o 
  -8   3   7      116.58      118.37     21.35 o 
  -7   3   7      608.78      696.47     50.98 o 
  -6   3   7      845.41      750.81     29.16 o 
  -5   3   7      422.29      458.17     15.85 o 
  -4   3   7     6776.81     6674.34     76.48 o 
  -3   3   7    12765.78    13858.24    154.52 o 
  -2   3   7     8266.52     8913.39     94.83 o 
  -1   3   7    14777.93    16283.91    178.72 o 
   0   3   7     3391.10     3147.38     32.98 o 
   1   3   7       63.88       21.69      5.48 o 
   2   3   7      800.59      809.68     24.64 o 
   3   3   7     3679.87     3686.72     54.97 o 
   4   3   7      690.70      680.47     23.12 o 
   5   3   7      180.49      177.03     17.79 o 
   6   3   7      340.46      290.07     26.11 o 
   7   3   7       83.86       51.38     27.50 o 
   8   3   7        8.60        6.35     27.59 o 
   9   3   7      137.49       96.35     46.73 o 
  10   3   7      585.99      764.58    104.51 o 
 -14   4   7       13.73      -43.74     43.74 o 
 -13   4   7      595.71      650.27     62.32 o 
 -12   4   7       82.24       75.91     25.14 o 
 -11   4   7     1698.11     1764.78    105.17 o 
 -10   4   7      914.78      866.44     42.58 o 
  -9   4   7      357.40      404.53     78.93 o 
  -8   4   7     2846.51     2706.53     79.32 o 
  -7   4   7     2032.72     1985.28     62.27 o 
  -6   4   7     1170.05     1088.04     34.71 o 
  -5   4   7      171.88      177.15     11.64 o 
  -4   4   7     1296.92     1249.95     24.39 o 
  -3   4   7      482.43      490.05     17.21 o 
  -2   4   7     2513.73     2658.30     40.34 o 
  -1   4   7      106.35      123.68      5.98 o 
   0   4   7      942.57      923.50     16.63 o 
   1   4   7     2500.53     2485.75     39.30 o 
   2   4   7     1951.29     1987.20     36.06 o 
   3   4   7     1895.61     1935.86     37.40 o 
   4   4   7     1449.90     1580.16     35.14 o 
   5   4   7        4.98        9.53     12.10 o 
   6   4   7      838.63      899.57     67.85 o 
   7   4   7     1053.30     1153.29     86.94 o 
   8   4   7     1080.57     1178.10     79.04 o 
   9   4   7       41.72       55.25     52.64 o 
 -14   5   7     1278.33     1130.39     90.78 o 
 -13   5   7      272.51      335.07     45.37 o 
 -12   5   7      387.51      317.54     37.48 o 
 -11   5   7      447.75      448.22     39.44 o 
 -10   5   7      315.23      281.91     52.03 o 
  -9   5   7        0.42       19.73     19.03 o 
  -8   5   7      913.28      923.97     51.89 o 
  -7   5   7     1156.06     1175.00     42.49 o 
  -6   5   7      955.43      999.11     56.40 o 
  -5   5   7       29.14       63.37      9.94 o 
  -4   5   7     3328.04     3280.42     43.52 o 
  -3   5   7    19921.21    21157.08    229.75 o 
  -2   5   7      546.42      642.93     18.59 o 
  -1   5   7     2349.86     2501.37     36.80 o 
   0   5   7     4871.13     4770.91     56.40 o 
   1   5   7       69.18      124.64     10.14 o 
   2   5   7      151.43      155.35     12.34 o 
   3   5   7       19.60       37.46     12.71 o 
   4   5   7      500.23      480.93     21.51 o 
   5   5   7       21.62        9.06     14.41 o 
   6   5   7        0.94       -0.92     36.22 o 
   7   5   7       25.15       -4.30     40.67 o 
   8   5   7     1049.82     1152.24    121.85 o 
   9   5   7        1.26       -8.44     46.35 o 
 -14   6   7        2.04      -14.31     38.44 o 
 -13   6   7      296.45      119.02     30.93 o 
 -12   6   7        6.65        2.41     19.30 o 
 -11   6   7     1847.04     1831.77     68.91 o 
 -10   6   7     2336.70     2522.20    139.27 o 
  -9   6   7       56.51       10.46     18.57 o 
  -8   6   7     2994.40     3045.61     98.83 o 
  -7   6   7     4733.25     4709.53    101.40 o 
  -6   6   7     1867.99     1899.48     54.22 o 
  -5   6   7        1.15        6.58      9.59 o 
  -4   6   7     3103.17     3096.41     67.87 o 
  -3   6   7        1.23       10.51      8.08 o 
  -2   6   7       78.00       68.08      5.12 o 
  -1   6   7       99.34      145.48     14.47 o 
   0   6   7     1045.61      959.02     24.73 o 
   1   6   7       35.14       61.45     10.88 o 
   2   6   7        1.74       15.73      8.69 o 
   3   6   7     1220.68     1325.02     40.24 o 
   4   6   7      486.66      587.24     29.29 o 
   5   6   7        0.07        1.08     18.63 o 
   6   6   7      168.42       96.84     44.97 o 
   7   6   7      951.84     1039.90    111.88 o 
   8   6   7       66.91      115.56     62.61 o 
 -14   7   7      648.80      662.58     71.53 o 
 -13   7   7      209.04      258.41     39.75 o 
 -12   7   7      157.54      188.84     48.09 o 
 -11   7   7      106.35       33.10     28.62 o 
 -10   7   7        0.25      -13.72     19.71 o 
  -9   7   7       60.26       39.99     23.63 o 
  -8   7   7     1143.08     1203.04     88.55 o 
  -7   7   7      291.08      295.44     33.35 o 
  -6   7   7       26.03       41.04     16.52 o 
  -5   7   7        4.32        8.11     11.53 o 
  -4   7   7     9375.60     9362.73    117.26 o 
  -3   7   7     4052.74     3981.60     50.20 o 
  -2   7   7      248.48      210.11     15.61 o 
  -1   7   7     3011.02     2891.41     54.09 o 
   0   7   7     3207.28     3234.43     55.08 o 
   1   7   7     1030.70     1082.00     30.72 o 
   2   7   7        3.76        4.63      8.20 o 
   3   7   7      244.81      288.31     28.81 o 
   4   7   7      494.62      481.34     35.62 o 
   5   7   7        4.24      -13.51     32.23 o 
   6   7   7      584.89      674.18     93.16 o 
   7   7   7      727.99      932.32    111.72 o 
   8   7   7       87.44       29.77     49.72 o 
 -14   8   7      465.00      537.91     97.45 o 
 -13   8   7       55.34       13.57     28.86 o 
 -12   8   7       28.19       18.88     40.36 o 
 -11   8   7      777.99      820.29     94.84 o 
 -10   8   7     2429.93     2579.80    147.02 o 
  -9   8   7      601.57      649.63     75.66 o 
  -8   8   7     3560.52     3754.23    226.44 o 
  -7   8   7     2338.45     2433.28     87.22 o 
  -6   8   7        1.00       -1.82      5.13 o 
  -5   8   7     3338.10     3223.10     44.37 o 
  -4   8   7       17.29       11.19      6.77 o 
  -3   8   7       45.58       46.89      8.04 o 
  -2   8   7       34.71       35.55     10.90 o 
  -1   8   7     2685.77     2613.86     46.51 o 
   0   8   7     4313.79     4191.27     66.23 o 
   1   8   7     1617.65     1597.96     39.19 o 
   2   8   7      424.44      330.44     21.34 o 
   3   8   7     1131.53     1250.03     54.82 o 
   4   8   7     1161.19     1136.74    106.35 o 
   5   8   7       17.54      -30.39     30.85 o 
   6   8   7      157.15      206.57     62.15 o 
   7   8   7      131.70      132.60     59.55 o 
 -14   9   7      189.38      225.60     70.75 o 
 -13   9   7      540.19      494.17     59.96 o 
 -12   9   7        3.88        4.30     39.13 o 
 -11   9   7       55.98       27.47     35.14 o 
 -10   9   7      147.50      156.54     48.04 o 
  -9   9   7        4.77       10.85      7.85 o 
  -8   9   7      362.03      398.89     35.30 o 
  -7   9   7      912.20      917.49     24.59 o 
  -6   9   7      346.63      319.49     14.35 o 
  -5   9   7     4651.58     4407.38     68.08 o 
  -4   9   7     2215.80     2057.29     40.68 o 
  -3   9   7        8.56       49.77      8.87 o 
  -2   9   7      531.98      569.03     28.19 o 
  -1   9   7     3398.04     3251.07     60.40 o 
   0   9   7     4442.54     4607.32     79.64 o 
   1   9   7       49.00       49.87     11.45 o 
   2   9   7       21.01        8.74     12.01 o 
   3   9   7       39.27       46.82     18.34 o 
   4   9   7      170.07      214.09     61.39 o 
   5   9   7        0.64      -32.69     34.38 o 
   6   9   7       59.17       24.40     47.88 o 
   7   9   7      515.27      604.97    102.36 o 
 -14  10   7      127.51      -18.72     46.65 o 
 -13  10   7      126.13       47.11     47.88 o 
 -12  10   7      155.13      130.60     54.94 o 
 -11  10   7     1810.46     1963.47    132.29 o 
 -10  10   7      142.83      137.04     12.16 o 
  -9  10   7      547.72      542.68     27.03 o 
  -8  10   7      853.37      825.14     40.87 o 
  -7  10   7      127.09      115.23     13.34 o 
  -6  10   7      225.68      214.78     26.40 o 
  -5  10   7      916.34      925.88     26.99 o 
  -4  10   7       11.69       13.76      7.70 o 
  -3  10   7     1067.72      962.67     55.09 o 
  -2  10   7      668.90      597.10     24.77 o 
  -1  10   7     4785.18     4820.02     82.16 o 
   0  10   7     4311.48     4405.17     82.28 o 
   1  10   7      298.77      310.04     21.02 o 
   2  10   7     1620.15     1669.32     63.36 o 
   3  10   7     1111.77     1271.77    130.29 o 
   4  10   7      311.46      266.42     66.14 o 
   5  10   7        7.29       61.54     47.11 o 
   6  10   7      814.50      615.56    102.67 o 
 -13  11   7       58.40       44.97     50.34 o 
 -12  11   7        5.94      -36.06     36.06 o 
 -11  11   7       17.08       23.17     40.36 o 
 -10  11   7       74.73      104.30     16.60 o 
  -9  11   7       95.65       94.44     22.55 o 
  -8  11   7      954.14      929.36     30.02 o 
  -7  11   7     1843.31     1727.99     42.30 o 
  -6  11   7      171.52      184.99     14.69 o 
  -5  11   7     3081.95     3076.51     73.52 o 
  -4  11   7      299.40      319.50     21.86 o 
  -3  11   7     1077.78     1083.75     35.20 o 
  -2  11   7      385.29      366.54     21.97 o 
  -1  11   7       54.12       53.40     12.24 o 
   0  11   7      588.42      620.62     35.11 o 
   1  11   7       99.15      129.38     20.06 o 
   2  11   7      183.82      136.06     26.49 o 
   3  11   7      154.72      161.91     56.17 o 
   4  11   7       34.94      -14.12     37.14 o 
   5  11   7       23.60       80.57     54.02 o 
   6  11   7       35.49       12.74     47.27 o 
 -13  12   7      195.78       94.54     57.09 o 
 -12  12   7     1536.80     1689.07    137.81 o 
 -11  12   7     4764.68     5051.08    118.77 o 
 -10  12   7      272.09      274.27     24.64 o 
  -9  12   7        4.03       -7.49      9.44 o 
  -8  12   7      635.87      613.32     27.78 o 
  -7  12   7      503.42      527.31     37.55 o 
  -6  12   7      198.08      196.60     16.32 o 
  -5  12   7       40.96       31.60     10.55 o 
  -4  12   7      471.59      409.11     22.61 o 
  -3  12   7     4863.47     4945.37     85.50 o 
  -2  12   7      586.12      469.81     38.35 o 
  -1  12   7      736.08      740.95     52.33 o 
   0  12   7       55.77       19.54     20.96 o 
   1  12   7      138.54      119.66     36.16 o 
   2  12   7      551.16      769.05     50.09 o 
   3  12   7     1981.75     2377.53    158.69 o 
   4  12   7      271.82      331.49     79.80 o 
   5  12   7      151.95       89.47     58.93 o 
 -13  13   7       57.45       25.48     51.10 o 
 -12  13   7       57.84       58.78     48.80 o 
 -11  13   7      325.80      318.80     26.60 o 
 -10  13   7        3.25       -1.01     31.38 o 
  -9  13   7      145.85      205.79     22.23 o 
  -8  13   7      420.19      461.20     30.22 o 
  -7  13   7     1965.63     1899.10     46.13 o 
  -6  13   7      123.05      117.85     15.08 o 
  -5  13   7      379.53      420.84     39.21 o 
  -4  13   7     2227.19     2271.59     53.02 o 
  -3  13   7        1.99        7.86     10.98 o 
  -2  13   7       27.43       42.56     13.47 o 
  -1  13   7     1547.09     1420.03     58.20 o 
   0  13   7       32.23       22.43     18.86 o 
   1  13   7     1067.54     1109.24     58.13 o 
   2  13   7      213.56      208.61     33.64 o 
   3  13   7        1.25       23.65     39.67 o 
   4  13   7       26.07      -41.13     41.13 o 
 -13  14   7       35.75       25.17     49.42 o 
 -12  14   7     1645.07     1797.57    141.65 o 
 -11  14   7     1639.35     1670.19     68.29 o 
 -10  14   7      788.83      830.21     83.33 o 
  -9  14   7      572.11      631.61     79.96 o 
  -8  14   7      719.93      795.89     40.48 o 
  -7  14   7       48.18       42.29     15.43 o 
  -6  14   7       13.06       -7.99     13.41 o 
  -5  14   7      150.58      196.43     22.79 o 
  -4  14   7      179.46      155.44     20.90 o 
  -3  14   7     1375.77     1284.72     48.56 o 
  -2  14   7     1516.74     1483.67    128.11 o 
  -1  14   7      160.35      145.51     27.01 o 
   0  14   7      240.12      340.96     36.84 o 
   1  14   7      106.05       86.50     26.28 o 
   2  14   7      294.10      392.17     51.22 o 
   3  14   7     1233.98     1404.59     92.62 o 
   4  14   7      248.79      194.23     46.61 o 
 -12  15   7        0.13      -19.34     42.97 o 
 -11  15   7      187.47      127.83     45.66 o 
 -10  15   7      349.40      372.30     31.04 o 
  -9  15   7       51.79       62.35     19.88 o 
  -8  15   7     1049.76     1076.19     67.63 o 
  -7  15   7      364.88      335.32     30.41 o 
  -6  15   7      232.03      273.64     39.14 o 
  -5  15   7      136.60      130.94     21.04 o 
  -4  15   7     2856.43     2727.49     72.65 o 
  -3  15   7     1495.84     1435.85     60.37 o 
  -2  15   7      392.14      443.85     38.91 o 
  -1  15   7       38.52       46.14     21.99 o 
   0  15   7        0.71       21.95     21.65 o 
   1  15   7      528.08      529.60     47.60 o 
   2  15   7       88.78      114.81     38.81 o 
   3  15   7      221.46      202.33     44.76 o 
 -11  16   7        5.82       32.97     21.23 o 
 -10  16   7       78.16       48.72     20.98 o 
  -9  16   7       93.83       73.17     21.87 o 
  -8  16   7      422.81      426.64     35.18 o 
  -7  16   7       92.74       75.89     20.58 o 
  -6  16   7       41.11       29.23     31.23 o 
  -5  16   7      206.35      183.52     28.15 o 
  -4  16   7       63.94       40.52     20.57 o 
  -3  16   7       39.13       47.69     22.45 o 
  -2  16   7      568.37      592.78     45.93 o 
  -1  16   7     1117.75     1230.91    102.68 o 
   0  16   7     2297.20     2349.04     86.20 o 
   1  16   7      258.51      185.38     35.42 o 
   2  16   7      246.45      166.42     43.69 o 
 -11  17   7      161.30      156.23     31.00 o 
 -10  17   7        1.53       -7.86     18.57 o 
  -9  17   7      774.89      842.73     47.29 o 
  -8  17   7      705.54      625.87     42.38 o 
  -7  17   7       21.05       21.21     19.56 o 
  -6  17   7        3.78       20.50     19.96 o 
  -5  17   7      546.21      520.25     47.60 o 
  -4  17   7      520.00      487.84     50.83 o 
  -3  17   7        6.63        5.94     21.04 o 
  -2  17   7      131.51       59.04     25.26 o 
  -1  17   7       48.39       25.74     25.77 o 
   0  17   7      116.06       72.91     29.54 o 
   1  17   7      100.03      121.81     39.26 o 
 -10  18   7      371.65      394.75     44.05 o 
  -9  18   7        1.32       -2.69     19.90 o 
  -8  18   7        1.74      -13.73     19.22 o 
  -7  18   7      207.38      135.06     56.79 o 
  -6  18   7      165.40      116.96     38.45 o 
  -5  18   7       76.30       46.42     24.45 o 
  -4  18   7       29.95       29.15     23.98 o 
  -3  18   7        6.18      -11.83     21.43 o 
  -2  18   7      729.25      692.28     53.10 o 
  -1  18   7      649.17      769.02    163.52 o 
  -9  19   7      756.75      813.25     82.72 o 
  -8  19   7      107.99       71.57     54.57 o 
  -7  19   7        3.73       -9.20     21.50 o 
  -6  19   7        8.95       -9.77     22.55 o 
  -5  19   7       93.25       94.27     29.00 o 
  -4  19   7      101.74      101.22     28.65 o 
  -3  19   7       12.21        3.20     24.77 o 
  -2  19   7       69.00       80.11     41.24 o 
  -6  20   7       31.21        2.36     36.37 o 
  -5  20   7      498.38      340.70     85.94 o 
   3 -20   8      206.85       15.50     48.80 o 
  -1 -19   8      204.41      155.00     40.52 o 
   0 -19   8      349.45      294.68     40.74 o 
   1 -19   8       12.87        4.98     27.28 o 
   2 -19   8       55.98       62.68     29.92 o 
   3 -19   8      146.20      105.86     33.48 o 
   4 -19   8      658.27      620.20     55.96 o 
   5 -19   8      266.71      213.51     78.58 o 
   6 -19   8      229.62      226.39     75.12 o 
  -2 -18   8      253.12      185.08     37.60 o 
  -1 -18   8      105.23      128.15     35.91 o 
   0 -18   8      312.98      314.75     56.55 o 
   1 -18   8        3.75        2.95     26.47 o 
   2 -18   8        2.17      -24.03     34.91 o 
   3 -18   8      164.59      150.61     33.58 o 
   4 -18   8      250.23      250.04     39.78 o 
   5 -18   8       91.58       93.33     32.03 o 
   6 -18   8        0.11      -10.89     21.94 o 
   7 -18   8       99.40      117.12     32.87 o 
  -3 -17   8        9.44       -3.84     23.79 o 
  -2 -17   8        0.50       -3.07     25.63 o 
  -1 -17   8      946.91      901.93     64.46 o 
   0 -17   8      563.62      593.64    106.74 o 
   1 -17   8      269.71      275.26     37.22 o 
   2 -17   8       60.21       14.85     23.50 o 
   3 -17   8      315.53      394.30     36.37 o 
   4 -17   8      748.96      698.39     45.65 o 
   5 -17   8      200.77      212.61     31.47 o 
   6 -17   8      527.58      550.47     40.24 o 
   7 -17   8      354.34      434.43     65.26 o 
   8 -17   8      126.47       92.51     24.77 o 
  -4 -16   8      613.71      610.93     40.43 o 
  -3 -16   8      600.19      589.02     42.43 o 
  -2 -16   8       38.95       37.88     19.08 o 
  -1 -16   8      117.88      112.87     18.91 o 
   0 -16   8      484.26      489.22     37.06 o 
   1 -16   8        5.04       -2.89     14.59 o 
   2 -16   8        5.29        8.40     16.66 o 
   3 -16   8       32.42       27.26     26.82 o 
   4 -16   8      206.98      282.14     40.39 o 
   5 -16   8        0.08       -9.77     15.77 o 
   6 -16   8       80.17       72.57     21.71 o 
   7 -16   8      355.13      364.14     35.10 o 
   8 -16   8       78.61       91.35     30.95 o 
   9 -16   8       32.98       18.25     26.01 o 
  -6 -15   8      182.14      247.70     73.20 o 
  -5 -15   8       29.34       -2.77     29.74 o 
  -4 -15   8        2.86       18.25     16.65 o 
  -3 -15   8      183.22      146.75     22.62 o 
  -2 -15   8       11.43        1.66     14.69 o 
  -1 -15   8      436.82      498.76     27.02 o 
   0 -15   8      158.43      165.88     20.88 o 
   1 -15   8       51.68       50.74     25.52 o 
   2 -15   8       37.72       47.80     16.11 o 
   3 -15   8      870.39      933.20     46.91 o 
   4 -15   8      161.29      224.48     25.45 o 
   5 -15   8      189.09      149.55     23.25 o 
   6 -15   8      362.82      338.93     32.37 o 
   7 -15   8      515.49      555.76     39.39 o 
   8 -15   8       41.41       19.85     24.69 o 
   9 -15   8      192.80      179.29     34.93 o 
  -6 -14   8       28.73        5.98     28.97 o 
  -5 -14   8      122.24       92.14     33.63 o 
  -4 -14   8      472.68      482.58     31.70 o 
  -3 -14   8      309.30      313.02     25.05 o 
  -2 -14   8        1.01       -0.55     13.11 o 
  -1 -14   8      971.90     1066.96     35.28 o 
   0 -14   8      467.80      484.40     28.77 o 
   1 -14   8      480.14      498.24     29.44 o 
   2 -14   8        5.84       -5.49     11.77 o 
   3 -14   8        7.29        1.97     11.26 o 
   4 -14   8       44.01       47.03     16.46 o 
   5 -14   8      113.46       92.90     20.97 o 
   6 -14   8        5.52       -8.25     14.71 o 
   7 -14   8      772.46      841.74     56.02 o 
   8 -14   8      771.14      799.98     57.06 o 
   9 -14   8      571.89      646.45     55.55 o 
  10 -14   8      159.38      131.42     52.03 o 
  -7 -13   8      258.14      272.71     76.12 o 
  -6 -13   8      521.20      439.74    119.09 o 
  -5 -13   8       12.09       35.33     25.80 o 
  -4 -13   8      289.34      277.74     38.28 o 
  -3 -13   8      158.19      146.48     18.61 o 
  -2 -13   8        2.23       -7.45     11.78 o 
  -1 -13   8       86.80       81.85     18.30 o 
   0 -13   8      249.28      265.59     21.93 o 
   1 -13   8       16.95       15.03     11.42 o 
   2 -13   8       34.72       23.20     12.58 o 
   3 -13   8     1080.85     1171.13     37.96 o 
   4 -13   8      632.27      668.65     37.02 o 
   5 -13   8      160.11      129.10     21.47 o 
   6 -13   8      155.26      138.44     23.04 o 
   7 -13   8      384.02      417.42     41.56 o 
   8 -13   8        2.43       20.36     22.97 o 
   9 -13   8        3.51       18.55     24.05 o 
  10 -13   8       46.54      124.14     41.18 o 
  -8 -12   8       85.80       72.30     48.11 o 
  -7 -12   8      154.56      174.08     34.86 o 
  -6 -12   8       47.10       14.09     55.40 o 
  -5 -12   8     2228.39     2257.00     84.28 o 
  -4 -12   8     1498.05     1547.23     43.97 o 
  -3 -12   8        5.56        4.72     11.06 o 
  -2 -12   8      172.79      217.12     17.84 o 
  -1 -12   8      802.37      855.75     30.84 o 
   0 -12   8      548.97      509.67     32.43 o 
   1 -12   8      631.23      597.47     28.32 o 
   2 -12   8       22.53       12.27      9.96 o 
   3 -12   8      180.41      158.50     20.00 o 
   4 -12   8       20.30       12.86      9.53 o 
   5 -12   8        0.94        1.81      9.53 o 
   6 -12   8      233.42      211.42     29.72 o 
   7 -12   8      611.25      624.45     47.53 o 
   8 -12   8        0.69       -2.04     20.01 o 
   9 -12   8     1159.06     1225.73     67.50 o 
  10 -12   8      372.09      447.88     59.57 o 
  -9 -11   8       26.11       40.82     39.17 o 
  -8 -11   8      626.42      611.64     53.05 o 
  -7 -11   8        8.07       12.76     22.35 o 
  -6 -11   8       33.11       48.31     20.26 o 
  -5 -11   8       14.38       17.02     19.24 o 
  -4 -11   8        1.43       11.04      9.72 o 
  -3 -11   8       43.22       41.82     15.73 o 
  -2 -11   8      126.96      113.62     13.40 o 
  -1 -11   8      511.36      542.04     24.07 o 
   0 -11   8     2433.75     2355.89     49.46 o 
   1 -11   8      534.25      546.50     23.52 o 
   2 -11   8     1323.62     1301.46     35.70 o 
   3 -11   8     3254.40     3124.82     55.21 o 
   4 -11   8      188.62      189.24     15.90 o 
   5 -11   8      305.19      270.50     21.40 o 
   6 -11   8      241.12      242.24     31.35 o 
   7 -11   8      196.23      209.32     33.79 o 
   8 -11   8       69.34       33.05     22.21 o 
   9 -11   8       21.24       11.17     21.98 o 
  10 -11   8        1.89      -13.75     28.05 o 
  -9 -10   8       91.72       -1.23     46.81 o 
  -8 -10   8      307.64      343.00     49.92 o 
  -7 -10   8      466.00      436.93     43.48 o 
  -6 -10   8       13.62       21.15     20.99 o 
  -5 -10   8     1633.90     1557.38    100.34 o 
  -4 -10   8      423.26      398.16     35.48 o 
  -3 -10   8       30.13       22.30      8.59 o 
  -2 -10   8     1391.48     1344.14     33.54 o 
  -1 -10   8      184.95      172.96     14.10 o 
   0 -10   8        7.67       -2.25      7.50 o 
   1 -10   8       23.04       37.73      9.69 o 
   2 -10   8        9.38        7.15      8.26 o 
   3 -10   8        3.67       11.50      7.59 o 
   4 -10   8       82.46       91.49     13.18 o 
   5 -10   8      277.53      292.55     21.55 o 
   6 -10   8      859.74      837.58     38.81 o 
   7 -10   8      213.15      272.85     33.31 o 
   8 -10   8       60.73       66.24     23.51 o 
   9 -10   8      602.08      555.00     81.95 o 
  10 -10   8      622.76      767.66     71.96 o 
  11 -10   8        9.65       36.27     33.70 o 
 -10  -9   8       63.38       74.59     60.01 o 
  -9  -9   8       10.72       -2.35     26.35 o 
  -8  -9   8       77.37       74.78     30.15 o 
  -7  -9   8      148.76      145.72     28.94 o 
  -6  -9   8       16.52       27.49     18.19 o 
  -5  -9   8      351.57      375.04     34.34 o 
  -4  -9   8      471.62      559.61     37.94 o 
  -3  -9   8     1256.10     1291.43     43.57 o 
  -2  -9   8       77.15       81.08     10.18 o 
  -1  -9   8     1098.08     1001.00     26.74 o 
   0  -9   8     2060.67     2041.61     38.43 o 
   1  -9   8     1503.94     1473.55     34.66 o 
   2  -9   8     1784.60     1764.27     39.91 o 
   3  -9   8     2198.04     2266.85     49.10 o 
   4  -9   8        4.03        9.70      8.85 o 
   5  -9   8      319.27      324.78     22.30 o 
   6  -9   8      904.77      810.48     39.24 o 
   7  -9   8        9.44       -4.17     14.99 o 
   8  -9   8        3.54        9.00     17.35 o 
   9  -9   8        0.02       -7.79     22.85 o 
  10  -9   8       31.63       16.93     27.75 o 
  11  -9   8       31.45       33.13     34.03 o 
 -10  -8   8        2.96      -41.28     41.28 o 
  -9  -8   8      342.42      442.74     52.98 o 
  -8  -8   8      534.31      559.00     46.97 o 
  -7  -8   8     1521.42     1503.92    153.16 o 
  -6  -8   8        4.73       21.09     16.61 o 
  -5  -8   8      628.52      700.65     42.01 o 
  -4  -8   8      779.97      727.54     51.71 o 
  -3  -8   8       57.19       92.54     15.18 o 
  -2  -8   8      524.76      528.09     29.86 o 
  -1  -8   8      239.52      183.69     20.80 o 
   0  -8   8       18.14       32.30      9.28 o 
   1  -8   8     1053.67      988.55     32.92 o 
   2  -8   8      283.93      243.21     31.10 o 
   3  -8   8       16.19        8.28      7.62 o 
   4  -8   8       11.34       -3.22      8.07 o 
   5  -8   8      140.53      176.40     17.27 o 
   6  -8   8     1613.69     1622.32     46.87 o 
   7  -8   8      193.43      207.30     23.13 o 
   8  -8   8        1.19       25.86     18.06 o 
   9  -8   8      895.30      922.24    218.15 o 
  10  -8   8      368.23      470.09     59.51 o 
  11  -8   8        7.92        4.43     30.43 o 
 -11  -7   8      156.67       68.60     53.71 o 
 -10  -7   8      115.28      189.24     41.10 o 
  -9  -7   8       19.28       27.77     22.30 o 
  -8  -7   8      230.58      178.72     29.31 o 
  -7  -7   8      133.04      118.57     39.02 o 
  -6  -7   8        4.76      -12.84     13.25 o 
  -5  -7   8       54.23       59.41     16.66 o 
  -4  -7   8      354.89      356.39     75.74 o 
  -3  -7   8       54.21       40.90     11.86 o 
  -2  -7   8       33.76       45.02     28.93 o 
  -1  -7   8      308.65      226.81     18.86 o 
   0  -7   8      119.10      129.69     12.96 o 
   1  -7   8      228.63      204.89     16.53 o 
   2  -7   8     2235.16     2042.97     42.08 o 
   3  -7   8     2538.73     2345.89     47.57 o 
   4  -7   8      231.24      234.58     18.82 o 
   5  -7   8      100.51      138.92     15.25 o 
   6  -7   8      822.05      825.70     34.95 o 
   7  -7   8      184.78      177.31     21.63 o 
   8  -7   8       76.01       62.18     21.47 o 
   9  -7   8      161.64      148.22     63.15 o 
  10  -7   8      163.44      151.24     40.07 o 
  11  -7   8      112.78      136.64     44.50 o 
 -11  -6   8      206.48      195.98     64.61 o 
 -10  -6   8       93.55       51.85     29.51 o 
  -9  -6   8       44.31       39.70     21.12 o 
  -8  -6   8     1409.96     1462.75     69.79 o 
  -7  -6   8     1027.98      940.22     49.85 o 
  -6  -6   8      974.33      831.20     86.10 o 
  -5  -6   8     1526.01     1599.95     56.10 o 
  -4  -6   8     1495.57     1424.91     49.80 o 
  -3  -6   8      109.64       65.74     11.51 o 
  -2  -6   8       29.62       29.90      8.26 o 
  -1  -6   8     1273.87     1301.90     32.02 o 
   0  -6   8        0.42       -4.08      6.15 o 
   1  -6   8       57.93       39.83     10.72 o 
   2  -6   8      316.70      277.98     15.15 o 
   3  -6   8      503.62      473.87     20.14 o 
   4  -6   8      905.97      981.75     29.75 o 
   5  -6   8     1478.47     1563.49     57.81 o 
   6  -6   8      591.78      704.59     30.48 o 
   7  -6   8      361.52      339.04     30.17 o 
   8  -6   8       10.00      -19.45     20.85 o 
   9  -6   8      940.37      987.02     72.82 o 
  10  -6   8      406.96      450.59     89.86 o 
  11  -6   8        2.89       -3.11     33.14 o 
 -11  -5   8      188.26      159.74     73.36 o 
 -10  -5   8      116.90       73.22     25.90 o 
  -9  -5   8      458.20      435.95     41.04 o 
  -8  -5   8       34.60       55.69     20.01 o 
  -7  -5   8        1.94        1.30     12.85 o 
  -6  -5   8       40.43       40.10     14.78 o 
  -5  -5   8       30.89       44.01     17.62 o 
  -4  -5   8      956.52      972.63     38.98 o 
  -3  -5   8      445.38      453.16     21.86 o 
  -2  -5   8       62.84       45.21      6.69 o 
  -1  -5   8     4204.52     3810.34     56.09 o 
   0  -5   8     2877.63     2898.09     51.47 o 
   1  -5   8      621.34      531.53     22.38 o 
   2  -5   8     6394.87     6557.59     93.73 o 
   3  -5   8      699.29      636.72     22.45 o 
   4  -5   8      266.74      285.35     18.55 o 
   5  -5   8     1121.03     1100.22     33.23 o 
   6  -5   8      101.46       94.20     14.38 o 
   7  -5   8       35.59       33.76     15.17 o 
   8  -5   8       53.73       46.44     24.56 o 
   9  -5   8        1.89       12.91     26.09 o 
  10  -5   8     1223.11     1210.40     84.69 o 
  11  -5   8        5.35       23.46     34.21 o 
 -12  -4   8       65.69      128.76     57.70 o 
 -11  -4   8       76.66      127.52     54.94 o 
 -10  -4   8       66.11       48.32     22.42 o 
  -9  -4   8      123.93      112.43     34.02 o 
  -8  -4   8     3279.91     3291.75    148.16 o 
  -7  -4   8      123.89      193.81     26.77 o 
  -6  -4   8       88.79       57.90     13.60 o 
  -5  -4   8     3925.57     3959.08     79.19 o 
  -4  -4   8     4321.71     4197.44     69.08 o 
  -3  -4   8       56.82       70.91      7.29 o 
  -2  -4   8       15.89        8.30      4.69 o 
  -1  -4   8     1144.82     1078.66     30.29 o 
   0  -4   8        0.68       -4.34      4.34 o 
   1  -4   8      185.05      184.28     15.38 o 
   2  -4   8     1743.01     1663.53     34.63 o 
   3  -4   8      826.09      853.58     25.29 o 
   4  -4   8       78.36       59.90     10.92 o 
   5  -4   8     2121.25     2003.93     64.45 o 
   6  -4   8     1180.70     1290.87     38.29 o 
   7  -4   8     3003.38     2825.94     70.13 o 
   8  -4   8        4.78        9.95     36.68 o 
   9  -4   8     1596.45     1464.86     85.75 o 
  10  -4   8      661.56      806.99     72.60 o 
  11  -4   8        8.03       17.65     45.43 o 
 -12  -3   8      115.74       57.55     51.10 o 
 -11  -3   8        5.56       19.94     26.33 o 
 -10  -3   8        0.23       -2.02     18.87 o 
  -9  -3   8      643.53      618.72     43.51 o 
  -8  -3   8       22.81       26.56     15.21 o 
  -7  -3   8      205.41      175.95     20.05 o 
  -6  -3   8      924.06      915.61     34.84 o 
  -5  -3   8     1174.56     1224.24     50.19 o 
  -4  -3   8      415.98      434.93     14.25 o 
  -3  -3   8      451.99      464.21     13.77 o 
  -2  -3   8     7975.48     7943.19     88.80 o 
  -1  -3   8     8799.53     8281.44    241.97 o 
   0  -3   8     2376.29     2478.40     43.98 o 
   1  -3   8     3732.27     3589.91     58.25 o 
   2  -3   8     4010.36     4057.50     63.60 o 
   3  -3   8      335.59      350.14     16.95 o 
   4  -3   8      200.27      193.87     15.23 o 
   5  -3   8      250.30      255.24     22.39 o 
   6  -3   8       46.40       15.41     12.03 o 
   7  -3   8      224.39      211.62     26.40 o 
   8  -3   8       56.59       26.64     24.42 o 
   9  -3   8      748.03      696.19    112.88 o 
  10  -3   8     1491.60     1520.28    153.16 o 
  11  -3   8      157.30      130.29     60.01 o 
 -12  -2   8      109.15       78.59     32.70 o 
 -11  -2   8      111.57      169.07     30.27 o 
 -10  -2   8       16.73       13.78     17.88 o 
  -9  -2   8     2196.54     2066.85     72.62 o 
  -8  -2   8     1815.89     1954.97     58.16 o 
  -7  -2   8      986.01     1062.52     39.10 o 
  -6  -2   8     1236.40     1230.11     45.43 o 
  -5  -2   8    10840.60    10934.79    166.46 o 
  -4  -2   8      836.86      781.68     17.84 o 
  -3  -2   8      782.35      855.30     17.30 o 
  -2  -2   8     1334.67     1298.13     34.32 o 
  -1  -2   8        0.89       -1.39      5.17 o 
   0  -2   8     1527.07     1588.03     31.84 o 
   1  -2   8     2243.99     2123.30     39.26 o 
   2  -2   8     1489.99     1356.82     32.42 o 
   3  -2   8      498.45      522.92     20.28 o 
   4  -2   8      246.07      259.34     23.03 o 
   5  -2   8     1936.87     2046.58     47.07 o 
   6  -2   8     5377.76     5325.56    109.72 o 
   7  -2   8      387.78      397.51     44.97 o 
   8  -2   8      113.71      103.57     31.41 o 
   9  -2   8     1555.72     1565.64    124.85 o 
  10  -2   8      560.62      706.72     95.30 o 
 -13  -1   8      136.89      155.92     62.77 o 
 -12  -1   8      276.44      237.93     43.81 o 
 -11  -1   8      439.97      498.87     57.83 o 
 -10  -1   8       10.74       11.16     16.66 o 
  -9  -1   8      298.71      293.57     47.60 o 
  -8  -1   8      140.30      137.44     21.31 o 
  -7  -1   8      949.08     1036.38     37.69 o 
  -6  -1   8      441.33      458.79     24.25 o 
  -5  -1   8     9534.61    10010.18    120.11 o 
  -4  -1   8      485.32      461.89     14.16 o 
  -3  -1   8     3820.96     4317.03     58.36 o 
  -2  -1   8     1676.36     1377.03     24.67 o 
  -1  -1   8     9517.25    10226.28    109.70 o 
   0  -1   8    11256.15    12027.15    169.03 o 
   1  -1   8     5274.90     5096.66     75.84 o 
   2  -1   8     3588.67     3373.57     54.39 o 
   3  -1   8      465.28      482.14     33.63 o 
   4  -1   8       34.75       41.86      9.65 o 
   5  -1   8      397.74      396.22     23.42 o 
   6  -1   8       53.06       63.47     13.01 o 
   7  -1   8       23.38       26.59     15.39 o 
   8  -1   8      152.82      145.94     34.77 o 
   9  -1   8     1657.93     1745.45     92.05 o 
  10  -1   8       68.98       80.11     51.57 o 
 -13   0   8        2.54        7.06     46.04 o 
 -12   0   8      598.06      535.75    102.90 o 
 -11   0   8     1275.93     1287.33     56.02 o 
 -10   0   8       75.04       78.26     19.16 o 
  -9   0   8     1875.81     1710.89     54.99 o 
  -8   0   8     1188.97     1186.54     42.41 o 
  -7   0   8      184.32      188.16     28.15 o 
  -6   0   8     4181.55     4423.42     83.50 o 
  -5   0   8     5259.35     5580.24     67.16 o 
  -4   0   8      187.46      165.63     13.74 o 
  -3   0   8     1530.33     1668.36     45.99 o 
  -2   0   8      191.19      230.38      7.61 o 
  -1   0   8       41.37       69.23      5.77 o 
   0   0   8       75.25       88.03      6.84 o 
   1   0   8      855.60      811.62     15.74 o 
   2   0   8     6189.21     5827.52     77.06 o 
   3   0   8     1164.94     1089.13     26.91 o 
   4   0   8      340.84      337.39     17.74 o 
   5   0   8      666.68      705.86     26.04 o 
   6   0   8     1503.62     1536.12     47.78 o 
   7   0   8       10.52       23.88     23.20 o 
   8   0   8      318.15      289.25     43.76 o 
   9   0   8      540.32      693.98     90.09 o 
  10   0   8      415.89      396.41     80.72 o 
 -13   1   8      635.09      559.54     96.22 o 
 -12   1   8     1095.23     1288.86     79.20 o 
 -11   1   8      101.33      131.60     24.54 o 
 -10   1   8      210.90      186.50     28.03 o 
  -9   1   8       63.89       47.94     16.34 o 
  -8   1   8        5.86       21.38     11.73 o 
  -7   1   8      107.70       99.36     15.01 o 
  -6   1   8      945.40      922.15     30.95 o 
  -5   1   8     5979.21     6598.45     86.57 o 
  -4   1   8      844.56      789.05     24.80 o 
  -3   1   8     9261.23    10520.22    138.86 o 
  -2   1   8     9718.87     9788.98    104.32 o 
  -1   1   8    14367.17    14934.74    168.48 o 
   0   1   8     5312.92     5834.08     74.60 o 
   1   1   8     1765.25     1750.83     24.84 o 
   2   1   8     3736.83     3705.06     55.87 o 
   3   1   8      532.84      488.15     18.03 o 
   4   1   8      281.79      291.19     16.13 o 
   5   1   8      173.69      187.06     15.20 o 
   6   1   8       90.68       71.63     27.33 o 
   7   1   8       18.04       15.60     23.12 o 
   8   1   8       25.47      -30.23     30.23 o 
   9   1   8       83.93       99.91     49.11 o 
  10   1   8      278.27      317.68     75.97 o 
 -13   2   8      271.59      265.19     71.52 o 
 -12   2   8      775.57      831.05     54.65 o 
 -11   2   8     1320.54     1140.97     65.48 o 
 -10   2   8      654.06      566.97     36.34 o 
  -9   2   8     2606.23     2437.59     75.84 o 
  -8   2   8     4378.63     4435.23     91.23 o 
  -7   2   8       18.08        3.30     11.23 o 
  -6   2   8     1457.51     1470.65     41.78 o 
  -5   2   8     1144.88     1351.59     27.76 o 
  -4   2   8      985.60     1012.57     20.85 o 
  -3   2   8      403.20      482.76     12.19 o 
  -2   2   8      102.05      127.10      6.97 o 
  -1   2   8      886.63      970.36     22.99 o 
   0   2   8        4.09        7.76      4.92 o 
   1   2   8      355.95      300.15     12.33 o 
   2   2   8     5792.32     5643.25     72.41 o 
   3   2   8      256.50      275.68     15.00 o 
   4   2   8       13.80       18.61      8.34 o 
   5   2   8     1490.90     1518.62     40.78 o 
   6   2   8     1691.20     1795.53     55.01 o 
   7   2   8        0.49       27.34     19.58 o 
   8   2   8      231.40      220.53     57.55 o 
   9   2   8      394.51      412.06     77.96 o 
 -14   3   8       28.33       61.08     58.01 o 
 -13   3   8      592.00      531.18     49.78 o 
 -12   3   8     1077.11     1026.40     58.71 o 
 -11   3   8       16.61        9.38     16.53 o 
 -10   3   8      115.86      125.27     20.69 o 
  -9   3   8        7.91       21.79     12.85 o 
  -8   3   8      353.88      339.73     32.11 o 
  -7   3   8       81.22       61.60     16.43 o 
  -6   3   8     3067.98     3155.21     67.66 o 
  -5   3   8      101.76       94.04     10.07 o 
  -4   3   8     1514.70     1483.09     33.81 o 
  -3   3   8      807.46      789.25     31.71 o 
  -2   3   8    13808.46    13486.77    150.80 o 
  -1   3   8       11.29       39.05      5.98 o 
   0   3   8      239.25      231.61      6.66 o 
   1   3   8     1273.36     1255.92     25.50 o 
   2   3   8     1396.32     1415.29     29.44 o 
   3   3   8      725.47      739.50     23.04 o 
   4   3   8      188.42      159.63     13.94 o 
   5   3   8        3.39        7.00      9.12 o 
   6   3   8      110.95       81.73     26.57 o 
   7   3   8      806.86      792.18     62.58 o 
   8   3   8     1204.38     1303.51     82.22 o 
 -14   4   8       58.45       15.50     49.57 o 
 -13   4   8      482.89      406.05     45.06 o 
 -12   4   8     1919.88     2058.09    100.54 o 
 -11   4   8       22.57        6.81     16.40 o 
 -10   4   8      516.30      597.57     58.52 o 
  -9   4   8     5648.59     5851.14    138.92 o 
  -8   4   8     6392.07     6707.27    146.71 o 
  -7   4   8      252.23      268.15     26.47 o 
  -6   4   8     4109.83     4115.91     80.72 o 
  -5   4   8      642.46      592.49     20.77 o 
  -4   4   8       49.02       43.25      6.59 o 
  -3   4   8      163.99      213.80     12.24 o 
  -2   4   8      342.87      323.04     11.35 o 
  -1   4   8        9.17       13.57      5.77 o 
   0   4   8      540.81      548.79     12.68 o 
   1   4   8     2663.56     2427.87     39.58 o 
   2   4   8     5718.36     5595.61     74.41 o 
   3   4   8     1900.89     1981.77     38.96 o 
   4   4   8      948.04      833.24     30.11 o 
   5   4   8     3050.88     3165.31     75.18 o 
   6   4   8     1546.28     1596.72     78.37 o 
   7   4   8      126.08      150.40     55.71 o 
   8   4   8      380.74      399.94     81.03 o 
 -14   5   8       14.29      -14.83     50.80 o 
 -13   5   8      181.53      167.46     34.05 o 
 -12   5   8      750.21      757.79     51.86 o 
 -11   5   8      261.66      276.65     55.48 o 
 -10   5   8       10.17       38.81     24.57 o 
  -9   5   8      587.82      664.85     84.56 o 
  -8   5   8       21.04       21.87     17.88 o 
  -7   5   8      713.43      732.19     63.56 o 
  -6   5   8     4099.71     4286.07     95.93 o 
  -5   5   8     1588.66     1511.24     35.77 o 
  -4   5   8      444.25      509.47     34.39 o 
  -3   5   8        8.53       35.98      9.75 o 
  -2   5   8     1297.42     1034.46     35.31 o 
  -1   5   8       46.51       18.35      3.55 o 
   0   5   8      915.60     1007.62     22.62 o 
   1   5   8     1604.59     1502.68     34.11 o 
   2   5   8      904.07      951.02     28.58 o 
   3   5   8       36.69       39.79     10.59 o 
   4   5   8      818.39      802.72     31.46 o 
   5   5   8      154.74      196.66     36.05 o 
   6   5   8       10.32       19.03     36.53 o 
   7   5   8       63.53       18.57     40.36 o 
   8   5   8      976.93     1003.53    116.48 o 
 -14   6   8        0.38      -23.87     32.70 o 
 -13   6   8      499.39      498.00     58.67 o 
 -12   6   8     1092.58     1082.84     99.36 o 
 -11   6   8        7.26       -3.87     16.87 o 
 -10   6   8      730.98      783.13     73.89 o 
  -9   6   8     5372.23     5439.61    202.73 o 
  -8   6   8       26.58        1.93     15.70 o 
  -7   6   8     5558.87     5820.33    151.19 o 
  -6   6   8      750.42      724.53     45.29 o 
  -5   6   8      224.89      210.97     20.12 o 
  -4   6   8       18.53        4.56      9.05 o 
  -3   6   8        7.11       13.49      8.37 o 
  -2   6   8     1342.33     1358.33     28.73 o 
  -1   6   8      184.45      152.36      9.97 o 
   0   6   8      555.34      501.57     18.36 o 
   1   6   8     6702.15     6744.00     95.28 o 
   2   6   8     6015.98     5959.62     89.36 o 
   3   6   8        7.36       14.86      9.82 o 
   4   6   8      940.52     1009.31     37.34 o 
   5   6   8     1431.87     1490.33    120.17 o 
   6   6   8      627.77      557.40     86.10 o 
   7   6   8      203.81      209.18     63.08 o 
   8   6   8      618.47      648.86    104.97 o 
 -14   7   8       86.01       19.34     50.18 o 
 -13   7   8      196.11      168.09     39.18 o 
 -12   7   8       13.67       15.26     26.15 o 
 -11   7   8      210.44      210.10     57.55 o 
 -10   7   8       19.18       71.06     40.36 o 
  -9   7   8     1001.73     1006.14     89.78 o 
  -8   7   8        1.89       21.03     27.62 o 
  -7   7   8     4730.88     4705.25    131.85 o 
  -6   7   8     2344.40     2433.17    108.07 o 
  -5   7   8      601.43      566.97     31.37 o 
  -4   7   8      283.92      330.12     22.01 o 
  -3   7   8     4507.98     4382.12    122.67 o 
  -2   7   8     3104.23     3017.26     46.18 o 
  -1   7   8      451.28      460.23     17.33 o 
   0   7   8      235.75      215.19     13.70 o 
   1   7   8      118.08      148.52     12.88 o 
   2   7   8       27.88       12.57      9.58 o 
   3   7   8      213.97      215.02     18.89 o 
   4   7   8       51.21       37.72     22.60 o 
   5   7   8      456.64      426.64     76.12 o 
   6   7   8        4.10      -24.09     36.68 o 
   7   7   8      142.78      110.19     61.23 o 
   8   7   8       67.32       22.56     52.49 o 
 -14   8   8       13.18      -36.06     45.89 o 
 -13   8   8      196.20      198.75     41.49 o 
 -12   8   8      218.31      312.00     73.36 o 
 -11   8   8      134.28      135.82     52.18 o 
 -10   8   8     3415.45     3519.17    178.02 o 
  -9   8   8     2963.03     2882.28    151.78 o 
  -8   8   8      112.62      140.11     31.77 o 
  -7   8   8     1428.44     1520.90    131.68 o 
  -6   8   8      827.78      828.87     53.10 o 
  -5   8   8      646.00      621.52     34.51 o 
  -4   8   8     1381.58     1390.70     49.44 o 
  -3   8   8      402.13      367.79     14.78 o 
  -2   8   8      808.26      835.20     22.87 o 
  -1   8   8     5804.98     5620.97     79.51 o 
   0   8   8       15.38        3.46      7.66 o 
   1   8   8     1483.78     1519.87     35.02 o 
   2   8   8      742.37      771.64     30.27 o 
   3   8   8      642.59      620.84     36.82 o 
   4   8   8      646.19      645.95     86.40 o 
   5   8   8      619.29      654.08     93.31 o 
   6   8   8      551.72      437.84     87.63 o 
   7   8   8      452.34      586.25    101.44 o 
 -14   9   8       26.08       67.83     54.94 o 
 -13   9   8        4.06       21.51     29.41 o 
 -12   9   8       37.94       45.58     46.19 o 
 -11   9   8      275.03      325.05     65.53 o 
 -10   9   8      763.44      664.21     82.41 o 
  -9   9   8     1099.52     1124.77     96.99 o 
  -8   9   8      216.86      175.23     31.87 o 
  -7   9   8     1320.58     1376.23     66.46 o 
  -6   9   8     1306.58     1285.41     50.30 o 
  -5   9   8      231.06      217.15     23.02 o 
  -4   9   8       48.56       69.67     11.72 o 
  -3   9   8      350.58      398.39     17.50 o 
  -2   9   8     3131.06     3211.32     65.27 o 
  -1   9   8       21.27       14.02      8.13 o 
   0   9   8        5.61        8.31      8.22 o 
   1   9   8       49.72       36.86     10.35 o 
   2   9   8        0.10       -9.35     10.14 o 
   3   9   8        8.79       13.01     41.59 o 
   4   9   8       61.47       97.30     48.80 o 
   5   9   8      509.61      427.25     82.57 o 
   6   9   8      224.41      101.29     59.85 o 
   7   9   8      121.66      117.86     67.37 o 
 -14  10   8      139.14       87.02     58.93 o 
 -13  10   8      286.62      422.34     87.48 o 
 -12  10   8      625.09      665.28     96.38 o 
 -11  10   8        0.87       12.89     38.37 o 
 -10  10   8     3198.35     3149.16    168.66 o 
  -9  10   8     3186.53     3518.87    175.41 o 
  -8  10   8      783.47      789.99     72.21 o 
  -7  10   8      617.15      577.78     49.67 o 
  -6  10   8      432.08      410.41     18.15 o 
  -5  10   8     1655.67     1521.89     32.86 o 
  -4  10   8      114.62       96.15     11.16 o 
  -3  10   8        2.72        9.30      8.20 o 
  -2  10   8      225.51      235.00     17.17 o 
  -1  10   8     3315.65     3175.08     63.70 o 
   0  10   8      149.03      145.77     21.28 o 
   1  10   8     1077.18     1177.90     36.66 o 
   2  10   8      140.21      127.60     28.81 o 
   3  10   8       12.25       -5.29     25.22 o 
   4  10   8     1166.38      981.89    114.18 o 
   5  10   8      392.45      402.55     85.17 o 
   6  10   8       34.99       61.54     52.03 o 
 -13  11   8      140.71      110.19     55.40 o 
 -12  11   8       35.86       46.81     46.81 o 
 -11  11   8       19.35      -13.81     36.22 o 
 -10  11   8      478.41      646.41     84.71 o 
  -9  11   8     1131.57     1064.61    100.06 o 
  -8  11   8      349.42      323.56     43.08 o 
  -7  11   8       40.13       53.81     18.56 o 
  -6  11   8     4445.34     4329.73     69.56 o 
  -5  11   8      156.25      144.35     12.84 o 
  -4  11   8       71.73       63.52     11.13 o 
  -3  11   8     2974.37     2819.53     56.10 o 
  -2  11   8     2712.68     2662.38     55.80 o 
  -1  11   8     2307.52     2239.87     52.51 o 
   0  11   8     1110.05     1083.48     35.07 o 
   1  11   8       41.07       14.33     16.98 o 
   2  11   8        3.51      -13.86     17.92 o 
   3  11   8       35.37       50.34     44.97 o 
   4  11   8      391.34      207.95     63.69 o 
   5  11   8        7.98        1.23     46.96 o 
 -13  12   8      465.77      275.01     77.81 o 
 -12  12   8     1947.23     1833.79    139.81 o 
 -11  12   8       41.15       21.33     41.28 o 
 -10  12   8      616.99      685.85     88.09 o 
  -9  12   8        8.29       19.22     24.48 o 
  -8  12   8        0.84       10.29      8.22 o 
  -7  12   8      188.85      211.44     14.57 o 
  -6  12   8       12.04        9.47      8.52 o 
  -5  12   8       16.17       14.79      9.64 o 
  -4  12   8     1214.79     1203.86     35.43 o 
  -3  12   8       63.64       70.19     13.27 o 
  -2  12   8      763.98      810.85     36.52 o 
  -1  12   8        2.40       -6.04     10.48 o 
   0  12   8       78.02       96.93     17.79 o 
   1  12   8     2525.45     2665.50    125.72 o 
   2  12   8      705.79      772.02     59.16 o 
   3  12   8       71.34       65.78     35.22 o 
   4  12   8       40.70       13.51     43.58 o 
   5  12   8      279.01      285.30     81.34 o 
 -13  13   8       70.95       60.01     56.48 o 
 -12  13   8      284.51      400.09     81.95 o 
 -11  13   8       14.62       27.32     44.05 o 
 -10  13   8       30.22       -9.82     34.99 o 
  -9  13   8      410.07      390.10     23.62 o 
  -8  13   8        1.01       -5.38      9.63 o 
  -7  13   8     1871.26     1885.94     43.31 o 
  -6  13   8     2237.30     2177.96     48.34 o 
  -5  13   8      692.75      634.81     26.65 o 
  -4  13   8       59.67       52.25     13.04 o 
  -3  13   8      418.73      417.14     34.25 o 
  -2  13   8      757.57      781.64     49.02 o 
  -1  13   8     1044.86     1115.12     47.27 o 
   0  13   8        0.28        2.93     18.71 o 
   1  13   8      273.37      273.90     35.06 o 
   2  13   8      431.58      465.66     54.74 o 
   3  13   8       11.02      -29.50     31.69 o 
   4  13   8      399.28      461.20     58.04 o 
 -13  14   8      567.20      661.60    104.05 o 
 -12  14   8      552.24      578.27     92.39 o 
 -11  14   8       61.98      133.36     54.79 o 
 -10  14   8        5.94       55.56     42.05 o 
  -9  14   8        6.49        7.84     13.36 o 
  -8  14   8       31.73       16.72     14.46 o 
  -7  14   8        5.61       11.63     13.21 o 
  -6  14   8       30.57       26.36     14.21 o 
  -5  14   8      268.86      307.66     37.63 o 
  -4  14   8        1.59        8.83     13.91 o 
  -3  14   8      260.17      223.86     46.05 o 
  -2  14   8     1588.06     1652.36     89.58 o 
  -1  14   8       14.01      -11.13     16.98 o 
   0  14   8     1976.97     2148.60     77.21 o 
   1  14   8      477.43      526.21     46.11 o 
   2  14   8      485.47      597.56     59.91 o 
   3  14   8        4.05      -25.72     28.75 o 
 -12  15   8       82.31       48.50     50.49 o 
 -11  15   8        5.56       -7.83     45.27 o 
 -10  15   8       39.01       35.45     42.05 o 
  -9  15   8      553.16      516.08     32.33 o 
  -8  15   8        6.96       11.72     15.01 o 
  -7  15   8      528.76      587.11     47.74 o 
  -6  15   8      460.69      462.21     34.82 o 
  -5  15   8       72.21       84.64     19.02 o 
  -4  15   8      357.06      321.30     28.75 o 
  -3  15   8      294.14      389.81     35.85 o 
  -2  15   8      149.00      166.99     28.50 o 
  -1  15   8       11.96       23.94     22.21 o 
   0  15   8       49.48       21.24     22.79 o 
   1  15   8       10.94        1.84     48.22 o 
   2  15   8       97.69       87.11     59.55 o 
 -12  16   8       56.10       96.84     59.09 o 
 -11  16   8       96.33       95.46     58.32 o 
 -10  16   8      363.30      415.54     93.16 o 
  -9  16   8      115.97       72.61     19.51 o 
  -8  16   8        2.58        2.83     16.02 o 
  -7  16   8      923.89      947.40     42.93 o 
  -6  16   8      178.12      156.75     22.97 o 
  -5  16   8       11.87       16.29     16.23 o 
  -4  16   8      156.26      139.11     38.22 o 
  -3  16   8     1341.40     1359.45     77.04 o 
  -2  16   8       22.18       57.63     24.06 o 
  -1  16   8        6.26       -1.69     21.35 o 
   0  16   8     1057.92     1081.82     74.08 o 
   1  16   8     1009.22     1070.63     64.13 o 
 -11  17   8      205.86      228.82     74.59 o 
 -10  17   8      577.52      623.94     45.92 o 
  -9  17   8      761.31      757.91     91.68 o 
  -8  17   8        3.55        1.34     17.30 o 
  -7  17   8       53.73       43.47     20.19 o 
  -6  17   8      343.52      334.27     34.01 o 
  -5  17   8      151.35       64.80     22.46 o 
  -4  17   8        6.98       35.01     21.45 o 
  -3  17   8      228.03      255.63     33.62 o 
  -2  17   8       10.71       13.97     22.49 o 
  -1  17   8      106.69       60.42     26.92 o 
   0  17   8       26.80       30.19     27.24 o 
 -10  18   8      126.03      114.77     23.70 o 
  -9  18   8       10.83       -3.82     18.35 o 
  -8  18   8       45.90       72.27     23.24 o 
  -7  18   8      189.05      225.64     38.82 o 
  -6  18   8       75.86       57.96     23.86 o 
  -5  18   8        0.70       14.91     21.45 o 
  -4  18   8      219.71      191.51     32.10 o 
  -3  18   8      149.37      137.89     30.51 o 
  -2  18   8       82.35       82.42     34.22 o 
  -1  18   8      144.13      139.21     56.48 o 
  -9  19   8       33.42       11.51     50.34 o 
  -8  19   8      210.64      177.24     29.84 o 
  -7  19   8      202.40      297.38     51.97 o 
  -6  19   8      567.83      597.72     46.67 o 
  -5  19   8      522.34      492.72     43.66 o 
  -4  19   8      256.00      289.61     38.02 o 
  -3  19   8      715.78      726.64     80.08 o 
   0 -19   9        1.58       25.63     28.39 o 
   1 -19   9      146.21      145.22     32.40 o 
   2 -19   9      168.15      167.05     34.69 o 
   3 -19   9      636.57      787.13    122.93 o 
   4 -19   9       20.52        5.28     27.50 o 
   5 -19   9      315.76      190.15     64.15 o 
  -1 -18   9      125.49      172.50     33.46 o 
   0 -18   9        1.96       14.76     21.49 o 
   1 -18   9      244.74      221.36     33.87 o 
   2 -18   9      350.51      356.29     40.34 o 
   3 -18   9        3.90       -4.22     21.42 o 
   4 -18   9       30.29       36.69     27.61 o 
   5 -18   9      258.39      225.97     52.57 o 
   6 -18   9       26.91       55.20     26.65 o 
   7 -18   9       10.27       18.74     27.57 o 
  -2 -17   9       35.20       11.42     19.35 o 
  -1 -17   9      344.26      340.77     39.98 o 
   0 -17   9       52.29       29.28     18.73 o 
   1 -17   9      705.83      753.06     43.89 o 
   2 -17   9       65.52       58.40     21.88 o 
   3 -17   9      145.47      189.91     28.28 o 
   4 -17   9       16.22        9.29     19.23 o 
   5 -17   9      992.47     1070.73     57.45 o 
   6 -17   9      513.68      510.82     69.36 o 
   7 -17   9      178.43      133.91     33.83 o 
   8 -17   9      144.82       70.44     54.17 o 
  -4 -16   9       10.86       -7.21     47.73 o 
  -3 -16   9      480.62      487.56     58.24 o 
  -2 -16   9       17.43       45.88     15.93 o 
  -1 -16   9       32.12       47.84     16.30 o 
   0 -16   9      330.15      338.89     35.18 o 
   1 -16   9      279.55      255.28     25.14 o 
   2 -16   9      210.90      202.02     27.07 o 
   3 -16   9      161.41      139.86     25.20 o 
   4 -16   9        6.46        9.76     19.11 o 
   5 -16   9      980.12     1046.25     48.59 o 
   6 -16   9      448.45      513.93     49.15 o 
   7 -16   9      148.62      120.25     31.32 o 
   8 -16   9      470.32      470.16     76.38 o 
  -5 -15   9       29.45       77.19     58.93 o 
  -4 -15   9       71.01       37.07     31.75 o 
  -3 -15   9       17.83        5.87     24.53 o 
  -2 -15   9        5.06        2.27     13.95 o 
  -1 -15   9        5.24       11.61     13.01 o 
   0 -15   9      474.16      475.16     40.04 o 
   1 -15   9      679.58      767.25     45.18 o 
   2 -15   9      766.71      792.92     37.52 o 
   3 -15   9        7.20        7.93     14.57 o 
   4 -15   9      410.86      378.16     30.87 o 
   5 -15   9      961.30      907.20     44.46 o 
   6 -15   9      102.99      129.94     30.88 o 
   7 -15   9       21.47      -12.33     22.86 o 
   8 -15   9       42.28       37.04     25.84 o 
   9 -15   9        0.84       -2.26     26.34 o 
  -6 -14   9      648.93      982.04    120.78 o 
  -5 -14   9      178.60      213.89     42.10 o 
  -4 -14   9       92.29       87.20     43.66 o 
  -3 -14   9      189.44      189.95     31.20 o 
  -2 -14   9       49.25       46.95     13.80 o 
  -1 -14   9      109.34      111.70     15.15 o 
   0 -14   9      208.08      214.03     20.82 o 
   1 -14   9       51.78       46.76     14.24 o 
   2 -14   9       47.01       60.47     15.64 o 
   3 -14   9       82.97       76.52     19.94 o 
   4 -14   9        2.68        2.01     12.50 o 
   5 -14   9      347.12      379.75     30.93 o 
   6 -14   9      106.13      108.58     34.49 o 
   7 -14   9      718.06      855.93     58.65 o 
   8 -14   9     1596.44     1758.21     84.01 o 
   9 -14   9      119.97      121.64     32.43 o 
  -7 -13   9       20.43       -4.91     45.12 o 
  -6 -13   9       55.42       67.72     32.27 o 
  -5 -13   9      115.04       33.78     27.81 o 
  -4 -13   9       30.13       17.00     34.84 o 
  -3 -13   9      183.12      185.56     30.51 o 
  -2 -13   9      155.98      160.43     16.13 o 
  -1 -13   9        4.64        3.40      9.49 o 
   0 -13   9      101.87       77.64     14.48 o 
   1 -13   9     1308.58     1322.11     75.32 o 
   2 -13   9      373.33      397.48     26.10 o 
   3 -13   9      758.98      694.20     37.31 o 
   4 -13   9      748.63      793.32     45.75 o 
   5 -13   9      532.60      629.25     46.84 o 
   6 -13   9       10.08       -7.20     18.11 o 
   7 -13   9        9.68       37.32     22.35 o 
   8 -13   9       29.56       14.59     24.04 o 
   9 -13   9        6.85       51.76     26.91 o 
  10 -13   9       21.86      104.51     57.86 o 
  -8 -12   9       54.79       64.30     54.33 o 
  -7 -12   9     1281.26     1235.96    133.36 o 
  -6 -12   9      572.26      639.04     60.14 o 
  -5 -12   9      826.29      828.30     54.96 o 
  -4 -12   9      112.42      104.29     28.81 o 
  -3 -12   9      858.97     1005.94    139.94 o 
  -2 -12   9     1269.39     1286.39     66.24 o 
  -1 -12   9       10.89       -4.03     10.35 o 
   0 -12   9       46.75       64.97     12.79 o 
   1 -12   9       66.44       50.24     12.61 o 
   2 -12   9       55.39       29.73     10.94 o 
   3 -12   9        0.26        3.15     10.39 o 
   4 -12   9      384.68      394.17     25.10 o 
   5 -12   9       81.72       91.22     18.89 o 
   6 -12   9      135.72      112.79     25.51 o 
   7 -12   9      253.50      312.52     40.49 o 
   8 -12   9     1435.54     1520.73     71.13 o 
   9 -12   9        5.15       18.97     25.21 o 
  10 -12   9      285.65      216.08     48.58 o 
  -9 -11   9      103.23       97.45     64.15 o 
  -8 -11   9       36.41       34.69     35.17 o 
  -7 -11   9        7.00        6.94     23.19 o 
  -6 -11   9       18.54        3.70     19.40 o 
  -5 -11   9       32.66        9.10     20.05 o 
  -4 -11   9       15.20       26.02     18.08 o 
  -3 -11   9      250.54      170.52     59.14 o 
  -2 -11   9     1283.79     1287.95     50.35 o 
  -1 -11   9        2.72       13.97      8.30 o 
   0 -11   9       74.30       78.03     12.49 o 
   1 -11   9      629.20      691.25     33.92 o 
   2 -11   9       39.53       49.10     11.06 o 
   3 -11   9      175.01      157.20     19.27 o 
   4 -11   9     1372.94     1348.34     40.19 o 
   5 -11   9      564.16      586.90     46.04 o 
   6 -11   9       39.79       48.19     19.88 o 
   7 -11   9        0.49        8.98     18.24 o 
   8 -11   9      111.73      113.88     28.38 o 
   9 -11   9       86.33       71.79     27.86 o 
  10 -11   9       61.18        7.13     29.89 o 
  -9 -10   9      419.47      506.60     96.84 o 
  -8 -10   9        0.64       -6.66     24.13 o 
  -7 -10   9      521.49      507.12     45.91 o 
  -6 -10   9      883.77      927.51     55.17 o 
  -5 -10   9       66.95       69.54     21.01 o 
  -4 -10   9     1049.96     1078.74     53.08 o 
  -3 -10   9      830.54      825.72     45.82 o 
  -2 -10   9      313.97      284.94     24.99 o 
  -1 -10   9        0.13       -2.59     10.33 o 
   0 -10   9      372.97      399.72     29.82 o 
   1 -10   9       19.26       26.52     10.65 o 
   2 -10   9        5.26        7.75     10.44 o 
   3 -10   9       64.18       88.31     12.97 o 
   4 -10   9      371.25      340.22     25.17 o 
   5 -10   9      634.02      652.95     29.94 o 
   6 -10   9      116.80      112.74     24.08 o 
   7 -10   9     1532.44     1491.01     65.27 o 
   8 -10   9      687.15      695.71     51.20 o 
   9 -10   9       32.75       35.42     29.26 o 
  10 -10   9       41.12       69.09     34.47 o 
 -10  -9   9       10.55      -26.86     43.12 o 
  -9  -9   9       29.12      -18.20     25.41 o 
  -8  -9   9      273.82      207.56     40.05 o 
  -7  -9   9       66.36       83.11     22.99 o 
  -6  -9   9        0.80       12.61     17.15 o 
  -5  -9   9        1.50       14.23     15.89 o 
  -4  -9   9       55.19       56.10     36.70 o 
  -3  -9   9      304.93      271.43     23.73 o 
  -2  -9   9      826.71      837.68     47.09 o 
  -1  -9   9        0.05       -1.46      9.72 o 
   0  -9   9      973.20      881.76     33.26 o 
   1  -9   9     2579.22     2544.07     59.76 o 
   2  -9   9      408.49      443.52     26.37 o 
   3  -9   9      101.76      155.84     17.10 o 
   4  -9   9     1210.98     1190.94     35.78 o 
   5  -9   9      657.55      603.73     28.53 o 
   6  -9   9        3.30        0.36     12.43 o 
   7  -9   9       38.22       67.90     22.49 o 
   8  -9   9        7.04      -17.76     17.76 o 
   9  -9   9        1.21        8.43     26.21 o 
  10  -9   9       37.69       17.06     31.69 o 
 -10  -8   9       53.03       26.86     50.18 o 
  -9  -8   9      259.82      260.25     42.78 o 
  -8  -8   9       47.24       37.84     23.49 o 
  -7  -8   9      675.42      585.23     65.41 o 
  -6  -8   9     1430.70     1447.89     70.77 o 
  -5  -8   9      143.47      108.73     28.78 o 
  -4  -8   9       13.96       14.68     13.33 o 
  -3  -8   9     1639.72     1675.64     48.77 o 
  -2  -8   9      614.38      581.45     34.02 o 
  -1  -8   9       20.81       53.02     12.46 o 
   0  -8   9       56.14       53.93     11.01 o 
   1  -8   9      229.78      253.87     19.61 o 
   2  -8   9      169.40      181.30     17.97 o 
   3  -8   9       21.26       18.85      8.80 o 
   4  -8   9      370.67      461.41     23.26 o 
   5  -8   9     1395.99     1279.34     49.56 o 
   6  -8   9       40.69       60.47     13.59 o 
   7  -8   9     2091.09     2046.57     75.06 o 
   8  -8   9      414.62      486.64     43.24 o 
   9  -8   9      463.95      398.49     53.28 o 
  10  -8   9       87.37      123.25     40.65 o 
 -11  -7   9       16.35      -35.76     43.89 o 
 -10  -7   9        7.22       36.82     28.70 o 
  -9  -7   9       48.56       43.86     27.07 o 
  -8  -7   9        1.22       -4.69     18.26 o 
  -7  -7   9       68.43       49.51     25.16 o 
  -6  -7   9      427.46      403.72     35.21 o 
  -5  -7   9       33.43       14.27     13.44 o 
  -4  -7   9        1.93        8.73     19.09 o 
  -3  -7   9     1428.36     1572.40     49.41 o 
  -2  -7   9     2168.57     2101.89     52.66 o 
  -1  -7   9        1.41        2.06      7.73 o 
   0  -7   9     6648.64     6582.66     99.78 o 
   1  -7   9     3664.26     3518.52     70.35 o 
   2  -7   9        2.71       -2.27      6.37 o 
   3  -7   9      386.61      395.59     19.94 o 
   4  -7   9      610.24      680.03     29.18 o 
   5  -7   9      308.42      242.64     18.78 o 
   6  -7   9       78.21       63.69     13.73 o 
   7  -7   9      126.78      123.18     25.00 o 
   8  -7   9      277.04      273.78     33.94 o 
   9  -7   9      107.75       59.56     31.53 o 
  10  -7   9       21.93       -1.10     28.21 o 
 -11  -6   9       14.94       75.81     52.79 o 
 -10  -6   9      265.24      265.94     80.03 o 
  -9  -6   9      718.61      672.98     49.78 o 
  -8  -6   9       87.14       53.66     20.87 o 
  -7  -6   9     2210.74     2216.55     74.59 o 
  -6  -6   9      566.48      517.96     48.80 o 
  -5  -6   9      352.03      382.78     29.75 o 
  -4  -6   9     1332.92     1253.72     89.94 o 
  -3  -6   9     2766.83     2735.06     97.87 o 
  -2  -6   9       41.09       28.87      8.43 o 
  -1  -6   9       59.71       57.17      9.71 o 
   0  -6   9       27.17       38.60     10.04 o 
   1  -6   9      135.05      143.31     14.78 o 
   2  -6   9      638.86      639.43     21.85 o 
   3  -6   9      822.59      782.26     25.93 o 
   4  -6   9      762.48      766.43     39.03 o 
   5  -6   9     3011.86     2718.49     57.48 o 
   6  -6   9      189.61      125.23     19.37 o 
   7  -6   9     3412.10     3392.35    119.21 o 
   8  -6   9     1594.40     1628.82    120.70 o 
   9  -6   9        6.24       24.62     33.53 o 
  10  -6   9       64.60       51.29     34.40 o 
 -11  -5   9      137.24       74.74     53.87 o 
 -10  -5   9      473.29      423.74     49.65 o 
  -9  -5   9      387.68      466.65     42.32 o 
  -8  -5   9      154.74      152.68     25.47 o 
  -7  -5   9       24.44       21.50     15.02 o 
  -6  -5   9       33.51       41.01     15.36 o 
  -5  -5   9      243.65      277.77     27.75 o 
  -4  -5   9     1124.55     1152.10     33.02 o 
  -3  -5   9     5122.94     5029.67     79.56 o 
  -2  -5   9     2243.33     2263.88     44.71 o 
  -1  -5   9     2645.74     2599.35     48.94 o 
   0  -5   9     1648.46     1570.21     39.14 o 
   1  -5   9     4736.11     4797.40     92.36 o 
   2  -5   9     1025.40     1070.56     27.37 o 
   3  -5   9     1950.65     1844.37     51.20 o 
   4  -5   9      126.81      130.09     16.46 o 
   5  -5   9        1.53        2.58      8.92 o 
   6  -5   9       70.67       58.39     12.87 o 
   7  -5   9        0.50       -0.79     16.89 o 
   8  -5   9      565.14      590.39     57.27 o 
   9  -5   9      108.80       85.44     52.18 o 
  10  -5   9      350.58      352.41     55.39 o 
 -12  -4   9        2.12       77.50     54.94 o 
 -11  -4   9      133.36       60.99     54.63 o 
 -10  -4   9     1903.58     1883.42     76.75 o 
  -9  -4   9     2289.79     2223.36     79.00 o 
  -8  -4   9      425.94      416.36     35.61 o 
  -7  -4   9     5273.28     4775.70    113.72 o 
  -6  -4   9     1074.22     1014.13     38.33 o 
  -5  -4   9      101.78      125.81     15.51 o 
  -4  -4   9      408.89      444.79     26.00 o 
  -3  -4   9     1334.87     1271.05     25.05 o 
  -2  -4   9      264.83      278.89     11.80 o 
  -1  -4   9       30.72       34.45      7.36 o 
   0  -4   9       26.44       25.02      7.31 o 
   1  -4   9     1160.96     1269.97     31.04 o 
   2  -4   9      165.18      172.50     12.35 o 
   3  -4   9     1618.87     1508.43     35.74 o 
   4  -4   9     4690.23     4497.07     75.99 o 
   5  -4   9     1021.80      917.11     31.41 o 
   6  -4   9      153.06      165.26     20.11 o 
   7  -4   9     1630.99     1749.21    133.47 o 
   8  -4   9     1914.77     1881.44     92.36 o 
   9  -4   9      131.25      105.29     35.38 o 
  10  -4   9      287.09      307.32     66.99 o 
 -12  -3   9        0.60      -31.46     38.37 o 
 -11  -3   9      663.38      505.59     53.59 o 
 -10  -3   9     1087.51     1058.83     80.36 o 
  -9  -3   9        4.85       -3.81     16.07 o 
  -8  -3   9      315.65      299.52     26.94 o 
  -7  -3   9      801.32     1012.64     39.82 o 
  -6  -3   9       58.53       61.42     12.89 o 
  -5  -3   9       43.16       27.95      9.78 o 
  -4  -3   9      392.24      349.35     13.29 o 
  -3  -3   9     7642.84     7609.90     87.51 o 
  -2  -3   9      662.23      623.02     15.58 o 
  -1  -3   9     1730.67     1579.83     40.27 o 
   0  -3   9    10218.42    10148.98    155.33 o 
   1  -3   9     9356.00     9356.00    127.16 o 
   2  -3   9     1288.77     1374.32     30.93 o 
   3  -3   9      496.78      526.89     26.67 o 
   4  -3   9      847.69      771.43     31.07 o 
   5  -3   9       54.49       64.50     17.59 o 
   6  -3   9        2.29       16.82     13.14 o 
   7  -3   9     1051.77     1031.18     66.41 o 
   8  -3   9      227.03      170.55     58.09 o 
   9  -3   9        0.07      -26.31     26.31 o 
  10  -3   9        4.37      -28.42     28.42 o 
 -12  -2   9       15.54        3.84     42.66 o 
 -11  -2   9      286.48      400.13     48.12 o 
 -10  -2   9     1891.51     1958.40     74.68 o 
  -9  -2   9      961.44     1008.17     45.19 o 
  -8  -2   9     4859.76     4584.13    108.19 o 
  -7  -2   9     5476.45     5597.25    106.71 o 
  -6  -2   9     2126.19     2091.67     52.37 o 
  -5  -2   9      299.81      334.88     28.25 o 
  -4  -2   9       94.47       99.08     11.86 o 
  -3  -2   9     1242.93     1177.78     21.23 o 
  -2  -2   9      485.89      480.41     14.90 o 
  -1  -2   9        7.03        9.01      5.81 o 
   0  -2   9     1139.75     1112.87     32.65 o 
   1  -2   9     3084.64     3155.15     93.06 o 
   2  -2   9      882.61      902.20     24.11 o 
   3  -2   9     1789.73     1741.85     43.42 o 
   4  -2   9     2330.57     2415.21     55.32 o 
   5  -2   9      287.29      285.76     20.02 o 
   6  -2   9       11.98       16.47     11.25 o 
   7  -2   9      863.28      851.33     61.79 o 
   8  -2   9      660.75      586.08     57.57 o 
   9  -2   9        1.62        8.96     28.15 o 
  10  -2   9      191.72      150.25     59.70 o 
 -13  -1   9       12.54       46.04     54.02 o 
 -12  -1   9       50.88       94.14     33.77 o 
 -11  -1   9      228.27      234.55     34.46 o 
 -10  -1   9        8.47       12.00     14.69 o 
  -9  -1   9        1.00      -10.42     12.87 o 
  -8  -1   9        7.94        2.85     11.26 o 
  -7  -1   9      374.49      369.88     42.45 o 
  -6  -1   9     2455.83     2632.76     72.55 o 
  -5  -1   9     4160.31     4602.87     58.72 o 
  -4  -1   9     2435.07     2435.09     34.92 o 
  -3  -1   9     2880.58     2627.31     49.48 o 
  -2  -1   9     3988.76     4134.77     61.46 o 
  -1  -1   9     1814.47     1636.59     26.56 o 
   0  -1   9     7843.15     7800.86     88.52 o 
   1  -1   9     2624.78     2467.90     45.62 o 
   2  -1   9      135.79      133.35     10.95 o 
   3  -1   9      890.93      864.83     28.79 o 
   4  -1   9       73.78       70.36     11.71 o 
   5  -1   9      225.22      271.87     22.05 o 
   6  -1   9       30.49       46.29     13.19 o 
   7  -1   9       51.69       66.94     26.65 o 
   8  -1   9      145.01      123.69     36.07 o 
   9  -1   9      177.30      127.75     38.88 o 
  10  -1   9      446.30      476.21     88.55 o 
 -13   0   9      233.91      372.31     86.10 o 
 -12   0   9        0.43       43.93     28.80 o 
 -11   0   9      975.56      982.51     50.38 o 
 -10   0   9     3667.90     3621.46     90.22 o 
  -9   0   9        1.94       12.61     12.93 o 
  -8   0   9      318.41      389.84     28.05 o 
  -7   0   9     5226.60     5233.24     99.35 o 
  -6   0   9     1446.92     1506.74     41.25 o 
  -5   0   9     1491.67     1604.61     30.93 o 
  -4   0   9     1316.39     1313.80     32.47 o 
  -3   0   9       29.48       15.15      7.09 o 
  -2   0   9       15.56        7.01      3.81 o 
  -1   0   9       31.88       13.07      7.28 o 
   0   0   9     2089.35     2078.34     53.13 o 
   1   0   9      576.89      502.41     21.24 o 
   2   0   9        8.16        8.00      5.76 o 
   3   0   9     5279.19     5308.86     76.31 o 
   4   0   9     9649.07     9761.38    138.64 o 
   5   0   9     1097.51     1172.95     36.18 o 
   6   0   9      502.69      516.35     31.03 o 
   7   0   9     1092.11     1204.06     72.70 o 
   8   0   9      405.99      392.16     50.84 o 
   9   0   9        0.34        5.83     44.81 o 
  10   0   9       61.37       48.96     51.57 o 
 -13   1   9       96.96       77.65     52.18 o 
 -12   1   9      105.60       87.23     27.45 o 
 -11   1   9      190.28      158.95     25.84 o 
 -10   1   9      509.46      501.22     35.10 o 
  -9   1   9      253.52      236.71     24.15 o 
  -8   1   9      138.51      147.00     20.66 o 
  -7   1   9     1756.34     1821.29     49.32 o 
  -6   1   9      497.08      464.43     31.67 o 
  -5   1   9     2612.64     2750.56     44.11 o 
  -4   1   9     7957.81     7790.68     86.99 o 
  -3   1   9      449.81      733.53     23.11 o 
  -2   1   9     3054.02     3343.56     39.16 o 
  -1   1   9       38.05        9.85      5.05 o 
   0   1   9      422.08      345.00     16.67 o 
   1   1   9      113.37      100.83      6.10 o 
   2   1   9       20.96       11.67      6.41 o 
   3   1   9     1616.56     1621.58     33.26 o 
   4   1   9      349.26      345.95     17.80 o 
   5   1   9      410.94      402.32     24.79 o 
   6   1   9     1034.45     1072.72     65.55 o 
   7   1   9      235.60      262.30     41.73 o 
   8   1   9       11.00       12.89     35.45 o 
   9   1   9       44.11       42.36     46.65 o 
 -13   2   9       65.37       73.19     37.97 o 
 -12   2   9      196.54      213.44     33.54 o 
 -11   2   9     3786.32     3738.74     95.16 o 
 -10   2   9     2962.50     3017.18     80.14 o 
  -9   2   9        0.78       -5.73     11.47 o 
  -8   2   9      258.86      274.08     50.21 o 
  -7   2   9     4323.27     4291.62    145.28 o 
  -6   2   9       49.17       34.89     13.34 o 
  -5   2   9      847.66      975.78     23.08 o 
  -4   2   9      191.09      217.60      9.00 o 
  -3   2   9      153.19      148.99     15.05 o 
  -2   2   9      887.37      912.43     18.90 o 
  -1   2   9     1102.74      990.20     21.27 o 
   0   2   9      922.07      820.72     29.04 o 
   1   2   9       94.41       86.50      6.90 o 
   2   2   9     2188.28     2110.01     37.43 o 
   3   2   9    11402.34    11228.47    134.37 o 
   4   2   9     8190.26     8387.71    106.19 o 
   5   2   9      426.70      368.48     20.32 o 
   6   2   9     3073.63     3085.69     91.24 o 
   7   2   9      270.33      291.41     42.92 o 
   8   2   9        4.37       -4.76     38.06 o 
   9   2   9        7.27      -31.15     41.59 o 
 -13   3   9      164.12      280.48     53.05 o 
 -12   3   9       88.76       35.66     22.77 o 
 -11   3   9      182.28      180.66     25.03 o 
 -10   3   9      351.17      322.77     29.59 o 
  -9   3   9       39.09        8.78     12.59 o 
  -8   3   9      509.22      557.09     61.10 o 
  -7   3   9     5371.85     5357.72    176.78 o 
  -6   3   9      499.97      536.45     25.45 o 
  -5   3   9     1876.84     1832.45     54.83 o 
  -4   3   9     1611.88     1373.78     24.57 o 
  -3   3   9      917.28      763.10     26.95 o 
  -2   3   9      423.03      443.61     14.88 o 
  -1   3   9      761.20      638.99     19.59 o 
   0   3   9     2562.47     2488.32     43.74 o 
   1   3   9       26.71       41.91      7.17 o 
   2   3   9        1.67       13.98      6.89 o 
   3   3   9      174.82      194.76     14.22 o 
   4   3   9        0.46       10.82      9.13 o 
   5   3   9       16.52       12.43      9.88 o 
   6   3   9     1634.38     1713.25     67.38 o 
 -14   4   9      479.02      369.94     61.83 o 
 -13   4   9      156.72      108.95     71.84 o 
 -12   4   9       73.02       73.95     25.51 o 
 -11   4   9     2738.75     2871.95     91.11 o 
 -10   4   9       62.94       66.62     18.04 o 
  -9   4   9     1962.59     2225.52     76.82 o 
  -8   4   9     5302.77     5286.58    124.79 o 
  -7   4   9     1611.24     1646.11     58.17 o 
  -6   4   9      661.89      716.22     27.18 o 
  -5   4   9       12.60       17.77      6.16 o 
  -4   4   9      683.46      682.39     28.64 o 
  -3   4   9      129.18      147.04      9.63 o 
  -2   4   9      161.57      156.03     16.45 o 
  -1   4   9     1625.31     1543.79     37.41 o 
   0   4   9     4001.98     4078.03     48.34 o 
   1   4   9     2033.32     2060.36     40.40 o 
   2   4   9        8.26        1.10      7.43 o 
   3   4   9     2183.06     2352.97     68.80 o 
   4   4   9      585.23      692.99     28.26 o 
   5   4   9     1770.38     1706.88     65.21 o 
   6   4   9     1613.71     1719.46    125.38 o 
   7   4   9       36.67      100.83     51.41 o 
 -14   5   9      236.41      255.77     53.90 o 
 -13   5   9       38.19       16.59     24.04 o 
 -12   5   9        8.01       -0.17     19.61 o 
 -11   5   9      516.47      494.97     41.12 o 
 -10   5   9        3.55       -5.47     19.77 o 
  -9   5   9      106.51       57.26     23.03 o 
  -8   5   9     1850.53     1781.90    160.45 o 
  -7   5   9     1199.23     1250.70     69.03 o 
  -6   5   9     1208.52     1171.82     43.80 o 
  -5   5   9     7309.50     7398.59    118.94 o 
  -4   5   9     6337.06     6399.02    106.21 o 
  -3   5   9     4196.72     4036.49     75.98 o 
  -2   5   9       82.23       88.14     13.25 o 
  -1   5   9     4657.97     4537.74     84.94 o 
   0   5   9      122.79      110.35      8.77 o 
   1   5   9       58.82       44.66      8.58 o 
   2   5   9       13.29       15.18      8.51 o 
   3   5   9      259.29      274.26     19.29 o 
   4   5   9       19.75        5.66     10.65 o 
   5   5   9      771.31      780.36     61.83 o 
   6   5   9       78.07       84.41     46.65 o 
   7   5   9      353.53      368.02     76.43 o 
   8   5   9        2.20       -1.07     46.50 o 
 -14   6   9      485.61      458.41     94.23 o 
 -13   6   9       76.64       81.85     34.67 o 
 -12   6   9      154.41      242.50     41.86 o 
 -11   6   9      467.47      465.47     79.34 o 
 -10   6   9      494.34      596.84     79.04 o 
  -9   6   9     3267.92     3334.24    165.13 o 
  -8   6   9     3689.20     3295.72    158.99 o 
  -7   6   9      199.60      254.32     36.76 o 
  -6   6   9        1.71       -8.85      8.85 o 
  -5   6   9      210.07      233.97     18.75 o 
  -4   6   9      116.21      110.51     14.41 o 
  -3   6   9      919.34      894.38     46.61 o 
  -2   6   9      932.58      895.46     33.09 o 
  -1   6   9        9.01       14.07      5.19 o 
   0   6   9     7844.86     7801.03     93.94 o 
   1   6   9     4388.27     4355.36     63.21 o 
   2   6   9       59.70       39.00     10.55 o 
   3   6   9      348.13      397.24     23.27 o 
   4   6   9      961.15     1132.22     53.41 o 
   5   6   9      252.87      298.34     66.91 o 
   6   6   9     1610.55     1856.04    139.96 o 
   7   6   9       94.09       40.36     50.64 o 
   8   6   9       55.57       77.96     62.46 o 
 -14   7   9      179.30      209.18     69.06 o 
 -13   7   9       28.34       -5.08     27.55 o 
 -12   7   9       40.12       42.82     27.46 o 
 -11   7   9       37.16       96.07     48.50 o 
 -10   7   9     1494.13     1459.33    110.34 o 
  -9   7   9      395.51      311.85     58.62 o 
  -8   7   9     2620.55     2624.92    139.66 o 
  -7   7   9     1045.80      999.37     55.63 o 
  -6   7   9       93.08      102.43     17.21 o 
  -5   7   9       22.14       12.98     11.59 o 
  -4   7   9    12558.03    12253.29    185.79 o 
  -3   7   9      249.24      240.78     22.77 o 
  -2   7   9      493.24      519.19     20.10 o 
  -1   7   9      555.72      593.49     19.03 o 
   0   7   9     1253.88     1200.30     28.18 o 
   1   7   9       54.12       63.04     13.02 o 
   2   7   9       60.79       34.92     11.04 o 
   3   7   9      245.78      242.13     25.74 o 
   4   7   9       85.81       92.74     30.77 o 
   5   7   9       41.94        0.92     38.83 o 
   6   7   9       57.91       75.51     54.02 o 
   7   7   9      471.83      446.44     91.31 o 
 -14   8   9      254.53      261.20     75.81 o 
 -13   8   9       66.03       38.31     42.82 o 
 -12   8   9      566.31      671.58     95.00 o 
 -11   8   9     1002.16     1088.24    107.12 o 
 -10   8   9     4549.81     4445.97    206.11 o 
  -9   8   9       37.63      -24.71     26.24 o 
  -8   8   9      704.48      729.53     53.23 o 
  -7   8   9     2328.12     2343.51     90.15 o 
  -6   8   9       11.84       10.84     11.91 o 
  -5   8   9      146.68      128.31     20.19 o 
  -4   8   9      625.06      704.31     37.69 o 
  -3   8   9       12.39        8.99     10.98 o 
  -2   8   9      161.29      166.36     10.55 o 
  -1   8   9      214.56      249.76     14.73 o 
   0   8   9     1051.83     1034.84     37.98 o 
   1   8   9       69.20       66.57     13.17 o 
   2   8   9     1239.66     1199.78     42.47 o 
   3   8   9     2823.70     2975.59     78.72 o 
   4   8   9      133.74      155.16     53.10 o 
   5   8   9        6.40      -23.94     34.99 o 
   6   8   9      245.95       41.28     47.27 o 
   7   8   9      314.27      436.16     93.00 o 
 -14   9   9      186.37      264.58     75.81 o 
 -13   9   9        1.45      -16.42     42.20 o 
 -12   9   9      107.99       39.13     41.59 o 
 -11   9   9        6.08        2.76     36.83 o 
 -10   9   9     1718.12     1650.55    119.09 o 
  -9   9   9        8.60      -14.89     27.01 o 
  -8   9   9     1116.65     1235.72    160.14 o 
  -7   9   9      139.28      168.26     23.71 o 
  -6   9   9       17.52       -5.41     13.57 o 
  -5   9   9     1827.65     1842.78     69.55 o 
  -4   9   9      719.64      691.54     41.53 o 
  -3   9   9     3958.14     3734.36     59.29 o 
  -2   9   9     1991.51     1909.59     45.31 o 
  -1   9   9     2125.30     2063.17     41.99 o 
   0   9   9      304.59      336.43     18.51 o 
   1   9   9       34.88       29.60     10.33 o 
   2   9   9      457.89      419.19     30.22 o 
   3   9   9      151.39      153.20     28.35 o 
   4   9   9      231.13      103.13     48.96 o 
   5   9   9       60.85      100.06     56.48 o 
   6   9   9      679.32      726.82    108.96 o 
 -13  10   9       95.19       56.17     49.72 o 
 -12  10   9      169.81      307.70     72.59 o 
 -11  10   9     1777.50     1965.46    136.13 o 
 -10  10   9     1559.58     1484.65    114.49 o 
  -9  10   9      278.74      212.25     56.02 o 
  -8  10   9        3.05        8.35     25.55 o 
  -7  10   9      109.14       94.28     21.01 o 
  -6  10   9        9.54        4.76     14.42 o 
  -5  10   9      278.42      282.38     29.88 o 
  -4  10   9      177.83      162.57     10.49 o 
  -3  10   9      667.40      684.76     32.43 o 
  -2  10   9      256.12      234.63     18.43 o 
  -1  10   9      464.28      538.18     24.89 o 
   0  10   9      557.37      483.78     25.19 o 
   1  10   9     1475.97     1440.84     45.34 o 
   2  10   9      991.04     1132.64     54.43 o 
   3  10   9      321.64      378.27     52.90 o 
   4  10   9      152.76      183.09     62.77 o 
   5  10   9      139.55      275.48     79.65 o 
 -13  11   9        0.44        5.68     43.43 o 
 -12  11   9       33.10       25.48     40.98 o 
 -11  11   9      337.24      472.99     81.18 o 
 -10  11   9       18.26       32.38     41.44 o 
  -9  11   9       21.35      -13.35     30.08 o 
  -8  11   9     1203.81     1184.61     71.99 o 
  -7  11   9     2607.99     2585.30     80.97 o 
  -6  11   9        3.02       13.66     16.56 o 
  -5  11   9      463.72      459.87     19.38 o 
  -4  11   9      514.47      480.89     19.82 o 
  -3  11   9     1203.44     1196.00     33.42 o 
  -2  11   9       12.79       23.92     10.39 o 
  -1  11   9      879.59      834.35     31.91 o 
   0  11   9        0.44        1.28     12.18 o 
   1  11   9       19.42       32.18     19.67 o 
   2  11   9       85.97       91.43     24.78 o 
   3  11   9      554.06      677.30     57.93 o 
   4  11   9       83.45       64.00     53.87 o 
   5  11   9      991.32      849.45    118.63 o 
 -13  12   9       31.21       66.91     53.71 o 
 -12  12   9      232.57      364.95     78.58 o 
 -11  12   9       73.73       77.50     50.49 o 
 -10  12   9      117.88       68.14     46.04 o 
  -9  12   9      552.74      576.88     64.23 o 
  -8  12   9      290.78      240.37     41.59 o 
  -7  12   9       98.63       73.75     24.11 o 
  -6  12   9      177.14      178.12     15.21 o 
  -5  12   9     1262.91     1178.23     30.83 o 
  -4  12   9       73.78       55.49     11.45 o 
  -3  12   9      105.73      118.53     14.47 o 
  -2  12   9      312.63      319.21     21.61 o 
  -1  12   9     1826.79     1766.41     76.11 o 
   0  12   9      283.62      306.05     25.88 o 
   1  12   9      168.72      137.86     31.30 o 
   2  12   9      810.43      919.48     55.25 o 
   3  12   9       42.55        9.73     35.68 o 
   4  12   9        3.62       15.22     30.69 o 
 -13  13   9       14.91       24.40     52.95 o 
 -12  13   9       21.03       54.63     50.03 o 
 -11  13   9       15.63       13.51     40.52 o 
 -10  13   9        4.14      -35.45     35.45 o 
  -9  13   9      206.18      162.93     38.37 o 
  -8  13   9     1741.04     1764.07     89.74 o 
  -7  13   9     1056.96     1084.88     32.17 o 
  -6  13   9      358.69      391.84     18.73 o 
  -5  13   9     1324.50     1299.07     35.63 o 
  -4  13   9     1156.30     1226.05     36.40 o 
  -3  13   9       38.06       26.19     14.98 o 
  -2  13   9      365.46      331.45     28.04 o 
  -1  13   9      249.62      294.71     28.54 o 
   0  13   9       26.91       30.58     29.07 o 
   1  13   9      140.26      133.73     29.05 o 
   2  13   9       47.14       63.29     27.30 o 
   3  13   9      191.31      238.55     44.25 o 
 -12  14   9      143.67      162.83     61.85 o 
 -11  14   9        3.36      -37.91     37.91 o 
 -10  14   9      118.62      148.86     61.39 o 
  -9  14   9      111.02      127.50     45.27 o 
  -8  14   9       41.81       34.23     27.86 o 
  -7  14   9      318.55      245.63     19.24 o 
  -6  14   9      824.61      845.76     35.43 o 
  -5  14   9      572.14      598.72     44.03 o 
  -4  14   9       96.97      105.34     18.66 o 
  -3  14   9        2.35        1.23     14.36 o 
  -2  14   9     1996.21     2002.04     61.59 o 
  -1  14   9     1496.77     1690.26     66.75 o 
   0  14   9      123.98      163.75     36.03 o 
   1  14   9      152.94      148.97     31.65 o 
   2  14   9     1084.15     1074.23     74.79 o 
   3  14   9        3.34       45.73     52.79 o 
 -12  15   9      217.39       87.48     57.09 o 
 -11  15   9        6.92       55.86     50.03 o 
 -10  15   9        0.07       -4.60     38.83 o 
  -9  15   9      188.28      144.04     78.81 o 
  -8  15   9     3018.06     3061.66    128.29 o 
  -7  15   9      398.18      458.22     27.48 o 
  -6  15   9      156.26      142.60     19.76 o 
  -5  15   9      594.86      685.63     35.83 o 
  -4  15   9      532.81      480.32     38.92 o 
  -3  15   9        1.25        4.03     15.95 o 
  -2  15   9      324.43      331.14     67.16 o 
  -1  15   9       42.96      113.95     27.02 o 
   0  15   9        1.50       18.86     22.85 o 
   1  15   9       35.85       37.05     26.22 o 
   2  15   9      139.04      157.00     69.98 o 
 -11  16   9        8.65       11.97     48.34 o 
 -10  16   9       93.59       53.53     37.91 o 
  -9  16   9       37.95       49.03     32.51 o 
  -8  16   9      140.08      118.78     29.01 o 
  -7  16   9        7.84       22.77     15.57 o 
  -6  16   9        1.00       -1.75     14.72 o 
  -5  16   9      103.88       51.30     18.43 o 
  -4  16   9      371.29      373.77     48.16 o 
  -3  16   9      256.64      268.06     32.89 o 
  -2  16   9     1272.38     1293.20    113.60 o 
  -1  16   9      353.94      408.59     50.59 o 
   0  16   9       36.96       62.01     27.64 o 
   1  16   9      246.47      268.51     75.51 o 
 -11  17   9       81.21      123.23     62.92 o 
 -10  17   9       16.52       38.43     36.05 o 
  -9  17   9      235.21      196.02     48.46 o 
  -8  17   9      892.96      924.96     76.22 o 
  -7  17   9      122.24      153.74     26.89 o 
  -6  17   9      379.03      367.09     33.36 o 
  -5  17   9     1301.71     1357.88     86.17 o 
  -4  17   9       31.29       14.58     20.22 o 
  -3  17   9       20.91       -0.02     20.98 o 
  -2  17   9      117.12      126.55     29.39 o 
  -1  17   9      134.92      138.02     31.46 o 
 -10  18   9        0.89      -48.50     48.50 o 
  -9  18   9       41.47       10.18     36.23 o 
  -8  18   9      125.14      142.72     24.08 o 
  -7  18   9       97.44      100.08     23.75 o 
  -6  18   9      180.79      143.16     27.46 o 
  -5  18   9      382.55      360.74     36.28 o 
  -4  18   9      650.26      662.50     48.28 o 
  -3  18   9      121.52      214.92     45.45 o 
  -2  18   9      637.03      702.65     78.65 o 
  -8  19   9       21.10       31.61     53.56 o 
  -7  19   9        0.83       -7.68     20.32 o 
  -6  19   9      414.47      425.47     39.32 o 
  -5  19   9      462.46      451.12     42.10 o 
   1 -19  10       29.33       23.69     47.11 o 
   2 -19  10      179.91      128.56     59.16 o 
   3 -19  10      496.98      514.62     47.80 o 
   4 -19  10      645.65      663.75    110.19 o 
   0 -18  10       18.56       19.93     21.48 o 
   1 -18  10       37.62       20.19     19.48 o 
   2 -18  10      220.52      200.49     32.14 o 
   3 -18  10      383.85      359.99     35.78 o 
   4 -18  10      369.35      382.77     47.43 o 
   5 -18  10       77.45       89.32     36.79 o 
   6 -18  10      225.88      197.70     47.58 o 
  -3 -17  10        0.83      -46.35     46.35 o 
  -2 -17  10        1.32       -3.97     31.38 o 
  -1 -17  10      219.40      289.50     45.92 o 
   0 -17  10       51.44       64.26     17.80 o 
   1 -17  10       13.01       16.96     17.38 o 
   2 -17  10      157.61      183.27     26.66 o 
   3 -17  10      410.57      512.49     39.32 o 
   4 -17  10      118.83      194.85     28.65 o 
   5 -17  10      199.06      262.25     71.06 o 
   6 -17  10      278.47      298.32     50.68 o 
   7 -17  10      115.03       91.28     35.78 o 
  -4 -16  10      291.37      173.57     67.22 o 
  -3 -16  10      716.03      754.28     67.44 o 
  -2 -16  10       77.09       40.11     24.93 o 
  -1 -16  10      368.67      393.46     58.16 o 
   0 -16  10      232.85      285.20     33.71 o 
   1 -16  10       15.82       -0.48     13.89 o 
   2 -16  10        0.43       -4.95     14.38 o 
   3 -16  10      215.99      153.86     25.96 o 
   4 -16  10      186.63      235.96     33.62 o 
   5 -16  10      356.04      412.82     44.49 o 
   6 -16  10     1086.35     1116.23     85.84 o 
   7 -16  10      208.26      194.35     36.29 o 
   8 -16  10       34.61       15.43     27.81 o 
  -5 -15  10        0.25      102.82     58.47 o 
  -4 -15  10       31.57        5.55     28.74 o 
  -3 -15  10       87.04       33.72     28.85 o 
  -2 -15  10      232.15      226.15     33.40 o 
  -1 -15  10      757.23      919.49     53.96 o 
   0 -15  10      578.94      646.89     29.55 o 
   1 -15  10        0.63       10.40     13.71 o 
   2 -15  10       27.53       51.81     16.21 o 
   3 -15  10      202.71      229.06     23.67 o 
   4 -15  10        2.15        6.51     20.38 o 
   5 -15  10       49.36       40.08     23.87 o 
   6 -15  10      439.86      436.09     45.29 o 
   7 -15  10       45.33       32.16     27.03 o 
   8 -15  10       15.95       30.20     26.50 o 
  -6 -14  10      123.78      136.59     65.38 o 
  -5 -14  10      497.92      510.35     99.91 o 
  -4 -14  10     1367.23     1355.08     80.61 o 
  -3 -14  10      238.09      314.95     45.24 o 
  -2 -14  10      518.05      484.66     44.20 o 
  -1 -14  10      313.58      291.96     31.70 o 
   0 -14  10      158.56      149.33     16.03 o 
   1 -14  10       39.40       13.10     12.35 o 
   2 -14  10      114.90      133.25     20.19 o 
   3 -14  10      317.25      279.42     32.73 o 
   4 -14  10       34.71       36.87     18.14 o 
   5 -14  10      156.48      181.14     30.58 o 
   6 -14  10      589.42      611.44     50.68 o 
   7 -14  10       55.95       85.41     33.55 o 
   8 -14  10       14.31       -6.63     23.99 o 
   9 -14  10      893.69      830.63     66.93 o 
  -7 -13  10        6.47      -18.26     44.51 o 
  -6 -13  10      153.80       88.59     34.44 o 
  -5 -13  10        0.73      -17.27     23.10 o 
  -4 -13  10      158.39      151.20     29.67 o 
  -3 -13  10      140.60      162.55     29.40 o 
  -2 -13  10      215.90      256.27     32.91 o 
  -1 -13  10      868.84      905.21     41.17 o 
   0 -13  10      189.26      174.73     35.29 o 
   1 -13  10       62.51       71.71     19.52 o 
   2 -13  10      675.34      629.70     41.82 o 
   3 -13  10     1227.24     1299.56     58.72 o 
   4 -13  10      123.06      129.30     22.99 o 
   5 -13  10      118.89      112.74     21.31 o 
   6 -13  10      303.94      161.08     30.04 o 
   7 -13  10      216.10      249.21     37.79 o 
   8 -13  10        0.07       -3.17     22.62 o 
   9 -13  10       31.02       63.02     29.41 o 
  -8 -12  10       39.73      -15.35     48.80 o 
  -7 -12  10       28.52       26.55     43.12 o 
  -6 -12  10       43.63       61.11     63.38 o 
  -5 -12  10      710.05      848.86     85.87 o 
  -4 -12  10      290.96      292.10     35.62 o 
  -3 -12  10      208.30      252.74     32.69 o 
  -2 -12  10       84.98       87.64     19.73 o 
  -1 -12  10      627.96      649.69     33.43 o 
   0 -12  10       65.44       64.29     16.69 o 
   1 -12  10      105.04       97.94     25.22 o 
   2 -12  10       13.57        8.01     12.61 o 
   3 -12  10      139.02      148.48     21.14 o 
   4 -12  10       77.59       81.54     18.20 o 
   5 -12  10      280.88      266.67     32.23 o 
   6 -12  10      754.46      690.97     50.35 o 
   7 -12  10      175.29      145.39     30.38 o 
   8 -12  10      156.15      112.23     56.37 o 
   9 -12  10      509.95      480.50     51.18 o 
  -8 -11  10       35.46       16.57     42.51 o 
  -7 -11  10       50.37       14.70     25.86 o 
  -6 -11  10       14.17      -18.77     25.02 o 
  -5 -11  10        8.05      -14.52     17.01 o 
  -4 -11  10      316.68      315.10     34.44 o 
  -3 -11  10       52.10       29.50     18.13 o 
  -2 -11  10      268.92      220.85     24.49 o 
  -1 -11  10     1281.15     1320.03     42.35 o 
   0 -11  10      394.10      441.11     29.65 o 
   1 -11  10        2.06       19.10     13.12 o 
   2 -11  10     2725.69     2819.07     78.84 o 
   3 -11  10     1080.30     1079.33     42.98 o 
   4 -11  10       41.78       13.89     11.14 o 
   5 -11  10       61.95       79.90     18.31 o 
   6 -11  10      265.21      272.11     41.38 o 
   7 -11  10        0.03       -7.16     19.31 o 
   8 -11  10       20.03       39.77     23.85 o 
   9 -11  10        3.64        2.24     22.73 o 
  -9 -10  10       80.15       79.96     54.02 o 
  -8 -10  10       19.41        1.38     25.69 o 
  -7 -10  10      394.99      432.03     50.06 o 
  -6 -10  10      296.29      273.47     44.89 o 
  -5 -10  10      838.82      873.78     51.71 o 
  -4 -10  10      274.59      303.86     32.51 o 
  -3 -10  10       14.17        8.30     14.96 o 
  -2 -10  10      774.32      903.75     39.58 o 
  -1 -10  10       64.49       48.63     12.82 o 
   0 -10  10       34.61       37.85     14.15 o 
   1 -10  10       63.56       42.46     15.06 o 
   2 -10  10        3.62       10.23     11.22 o 
   3 -10  10      752.50      699.81     34.87 o 
   4 -10  10      177.56      165.31     17.37 o 
   5 -10  10      964.02      950.30     43.59 o 
   6 -10  10      549.26      565.72     36.99 o 
   7 -10  10      769.13      758.39     52.08 o 
   8 -10  10       44.41       25.73     23.04 o 
   9 -10  10      562.24      597.50     73.28 o 
  10 -10  10      122.93       90.85     54.79 o 
  -9  -9  10       63.69       31.15     50.64 o 
  -8  -9  10      170.49      227.25     73.51 o 
  -7  -9  10        7.30       11.51     18.50 o 
  -6  -9  10       36.00       30.55     19.71 o 
  -5  -9  10      300.54      255.73     46.94 o 
  -4  -9  10      326.67      362.59     34.50 o 
  -3  -9  10       13.91       22.54     12.58 o 
  -2  -9  10     1119.85     1052.19     44.15 o 
  -1  -9  10     2311.78     2296.69     53.61 o 
   0  -9  10      354.01      364.08     37.76 o 
   1  -9  10      246.51      272.90     24.67 o 
   2  -9  10      456.11      537.10     41.16 o 
   3  -9  10     3254.30     3151.45     61.89 o 
   4  -9  10       13.28       14.60      9.95 o 
   5  -9  10      400.55      386.65     29.79 o 
   6  -9  10       34.20       31.92     16.04 o 
   7  -9  10       13.31       -4.39     18.40 o 
   8  -9  10        6.93       -2.73     20.60 o 
   9  -9  10       55.00       72.97     44.97 o 
  10  -9  10      396.43      440.97     60.91 o 
 -10  -8  10        0.40       27.01     47.11 o 
  -9  -8  10      748.91      679.09     62.15 o 
  -8  -8  10      820.44      972.37     58.71 o 
  -7  -8  10     1322.84     1244.70     60.95 o 
  -6  -8  10      158.20      112.80     38.23 o 
  -5  -8  10     2866.46     2758.17    127.90 o 
  -4  -8  10      771.48      760.14     42.39 o 
  -3  -8  10        3.70       13.15     11.41 o 
  -2  -8  10      493.18      467.90     27.02 o 
  -1  -8  10        0.26       -8.13      8.13 o 
   0  -8  10      327.51      366.94     20.92 o 
   1  -8  10      123.97       94.49     14.20 o 
   2  -8  10      168.43      203.25     24.74 o 
   3  -8  10     4473.16     4161.57     73.08 o 
   4  -8  10     1630.05     1283.25     36.91 o 
   5  -8  10     1783.26     1704.99     46.99 o 
   6  -8  10     2483.32     2362.92     70.39 o 
   7  -8  10       16.29        5.15     18.33 o 
   8  -8  10       84.22       57.38     24.13 o 
   9  -8  10      250.19      294.27     71.13 o 
  10  -8  10      225.88      268.47     50.80 o 
 -10  -7  10      122.30       47.11     47.27 o 
  -9  -7  10      325.27      298.02     59.70 o 
  -8  -7  10      583.11      591.59     46.01 o 
  -7  -7  10      172.85      142.66     25.71 o 
  -6  -7  10       76.88       69.00     27.37 o 
  -5  -7  10     1772.89     1768.44     61.98 o 
  -4  -7  10     1291.26     1308.07     50.34 o 
  -3  -7  10       24.19       30.44     11.09 o 
  -2  -7  10     1285.86     1334.39     40.93 o 
  -1  -7  10     2418.69     2277.97     45.11 o 
   0  -7  10      110.84      116.73     13.31 o 
   1  -7  10      494.37      405.58     23.68 o 
   2  -7  10     4333.52     4179.96     83.02 o 
   3  -7  10     2551.99     2593.97     52.59 o 
   4  -7  10      368.69      358.82     21.08 o 
   5  -7  10      304.55      302.46     21.54 o 
   6  -7  10       13.80        9.14     13.19 o 
   7  -7  10       52.15       30.04     18.81 o 
   8  -7  10       51.24       19.30     21.10 o 
   9  -7  10      340.47      389.34     54.60 o 
  10  -7  10      435.42      406.51     59.52 o 
 -11  -6  10      389.87      248.46     72.90 o 
 -10  -6  10       84.50       80.00     30.36 o 
  -9  -6  10     2196.86     2408.94     87.33 o 
  -8  -6  10     2373.55     2348.60    139.50 o 
  -7  -6  10      275.50      297.50     56.41 o 
  -6  -6  10     2745.53     2618.22     78.95 o 
  -5  -6  10     1204.25     1309.29     50.89 o 
  -4  -6  10      885.79      826.59     55.78 o 
  -3  -6  10       10.62       16.03      9.81 o 
  -2  -6  10        2.47       -0.81      7.19 o 
  -1  -6  10      307.58      282.85     16.06 o 
   0  -6  10       34.06       14.46      8.00 o 
   1  -6  10      162.13      123.13     13.15 o 
   2  -6  10     3825.03     3608.22     74.08 o 
   3  -6  10     3781.86     3695.45     65.65 o 
   4  -6  10      135.51      116.51     19.18 o 
   5  -6  10     4118.65     3766.77     75.00 o 
   6  -6  10     3182.04     3079.79     92.64 o 
   7  -6  10       47.03       21.02     20.01 o 
   8  -6  10      127.21       84.87     31.66 o 
   9  -6  10       17.75       83.78     49.88 o 
  10  -6  10       73.10       64.03     35.05 o 
 -11  -5  10       81.55       70.29     52.18 o 
 -10  -5  10      452.38      497.20     55.79 o 
  -9  -5  10       36.86       57.49     22.00 o 
  -8  -5  10        0.64        8.50     15.88 o 
  -7  -5  10       93.28      129.52     22.16 o 
  -6  -5  10       23.68       37.38     14.27 o 
  -5  -5  10     1238.64     1183.66     39.99 o 
  -4  -5  10     4516.92     4368.22     74.57 o 
  -3  -5  10      508.62      498.73     25.78 o 
  -2  -5  10     4101.48     4115.88     68.94 o 
  -1  -5  10     4799.25     4631.68     72.62 o 
   0  -5  10       76.23       69.17     10.17 o 
   1  -5  10       92.14       83.87     11.14 o 
   2  -5  10     3398.93     3268.66     56.12 o 
   3  -5  10      399.69      376.26     19.00 o 
   4  -5  10        0.12       -6.44      7.40 o 
   5  -5  10      300.31      258.56     20.09 o 
   6  -5  10        1.05      -13.16     13.16 o 
   7  -5  10       35.52       39.82     20.38 o 
   8  -5  10        2.92       10.61     25.00 o 
   9  -5  10      339.44      474.20     58.01 o 
  10  -5  10      181.29      154.46     44.20 o 
 -12  -4  10      379.40      405.62     88.70 o 
 -11  -4  10       88.91       65.43     31.95 o 
 -10  -4  10      266.89      220.82     38.62 o 
  -9  -4  10     2299.77     2233.44     79.14 o 
  -8  -4  10     3562.04     3429.14     96.28 o 
  -7  -4  10      100.46      134.94     19.55 o 
  -6  -4  10     1054.88     1140.81     40.15 o 
  -5  -4  10     3152.41     3003.42     76.47 o 
  -4  -4  10      523.25      565.24     22.21 o 
  -3  -4  10       38.71       53.39      8.16 o 
  -2  -4  10       28.98       36.98      8.67 o 
  -1  -4  10      154.45      147.45     12.25 o 
   0  -4  10       73.33       90.37     10.55 o 
   1  -4  10       57.62       52.77     10.82 o 
   2  -4  10     1025.96     1089.58     33.63 o 
   3  -4  10      621.38      565.28     22.35 o 
   4  -4  10      616.74      654.37     25.88 o 
   5  -4  10     4786.76     4631.53     84.41 o 
   6  -4  10     3312.52     3217.23    141.92 o 
   7  -4  10      169.86      177.27     28.49 o 
   8  -4  10      498.49      540.47    119.63 o 
   9  -4  10      123.96      128.32     38.20 o 
  10  -4  10       10.41       -8.61     33.36 o 
 -12  -3  10        5.37      -36.53     36.53 o 
 -11  -3  10        7.13       12.33     25.00 o 
 -10  -3  10      165.87      117.46     26.19 o 
  -9  -3  10      181.08      236.06     35.42 o 
  -8  -3  10       98.81      112.16     25.59 o 
  -7  -3  10     1932.65     1813.29     53.18 o 
  -6  -3  10       65.32       53.35     23.04 o 
  -5  -3  10     3282.19     3281.92     83.29 o 
  -4  -3  10     1331.69     1431.64     27.30 o 
  -3  -3  10     1168.06     1217.73     23.79 o 
  -2  -3  10     5676.46     5667.71     76.49 o 
  -1  -3  10     4142.26     3771.81     61.90 o 
   0  -3  10     1909.96     2074.50     48.50 o 
   1  -3  10      140.08      121.19     13.65 o 
   2  -3  10      118.27      143.42     10.57 o 
   3  -3  10      318.96      300.10     17.01 o 
   4  -3  10      125.73      169.81     15.51 o 
   5  -3  10       19.47       32.94     11.22 o 
   6  -3  10      395.86      399.71     30.46 o 
   7  -3  10      380.92      295.96     73.66 o 
   8  -3  10      469.64      557.09     59.00 o 
   9  -3  10      300.87      268.41     81.18 o 
  10  -3  10        5.57      -10.82     32.86 o 
 -12  -2  10      342.88      328.57     83.95 o 
 -11  -2  10      205.73      187.96     37.29 o 
 -10  -2  10       44.98       61.14     19.47 o 
  -9  -2  10     2432.80     2264.55     72.61 o 
  -8  -2  10      861.69      703.83     36.01 o 
  -7  -2  10      154.25      165.83     18.95 o 
  -6  -2  10      484.22      498.71     25.49 o 
  -5  -2  10     3510.16     3511.31     58.63 o 
  -4  -2  10      646.57      678.85     16.93 o 
  -3  -2  10       10.98        4.19      4.21 o 
  -2  -2  10      962.24      965.65     41.39 o 
  -1  -2  10      110.40      110.09      8.97 o 
   0  -2  10     3853.80     3848.72     70.54 o 
   1  -2  10     2611.63     2568.03     55.50 o 
   2  -2  10     1986.27     1923.32     41.29 o 
   3  -2  10      919.95      777.25     25.85 o 
   4  -2  10     1228.53     1220.84     34.80 o 
   5  -2  10     3671.66     3723.08     71.61 o 
   6  -2  10     1574.55     1717.68     55.67 o 
   7  -2  10      224.29      171.13     37.05 o 
   8  -2  10      872.61      908.89     99.52 o 
   9  -2  10      146.86      201.82    107.73 o 
 -13  -1  10      408.63      429.86     91.62 o 
 -12  -1  10      409.10      378.90     51.24 o 
 -11  -1  10      565.87      517.85     43.82 o 
 -10  -1  10      125.68      118.78     25.10 o 
  -9  -1  10        0.66       -4.93     14.31 o 
  -8  -1  10      165.23      186.43     21.44 o 
  -7  -1  10      249.81      329.96     23.18 o 
  -6  -1  10     3045.22     2935.00     68.71 o 
  -5  -1  10     3299.42     3143.99     49.64 o 
  -4  -1  10      186.50      182.19     11.64 o 
  -3  -1  10     1666.13     1673.97     60.43 o 
  -2  -1  10     1166.83      985.45     22.16 o 
  -1  -1  10     1930.89     1914.28     34.18 o 
   0  -1  10     3082.71     3044.51     52.57 o 
   1  -1  10     3321.57     3146.20     82.77 o
[truncated: 228,202 more chars]
